# Supplementary material for: Comparative assessment of the biological activity of the green synthesized silver nanoparticles and aqueous leaf extract of Perilla frutescens (L.)
Source: Sci Rep. 2023 Apr 19;13:6391. doi: 10.1038/s41598-023-33625-x (PMC10115885; doi:10.1038/s41598-023-33625-x)
Supplement: Supplementary file 1 — Supplementary Information. [file 41598_2023_33625_MOESM1_ESM.xlsx]

## Sheet: UV-Vis Data
WaveLength(nm)	Absorbance	2 mM
	0.01	0.025	0.05	0.1	AgNo3
200.284	1.906	1.86811	1.87178	2.13832	1.74684
200.607	1.92353	1.87754	1.88812	2.14542	1.74769
200.929	1.94041	1.88851	1.9046	2.15051	1.74851
201.251	1.95674	1.90103	1.92106	2.15418	1.74957
201.573	1.9724	1.91499	1.93737	2.15659	1.75086
201.895	1.98726	1.93035	1.95372	2.15772	1.75269
202.218	2.00156	1.94683	1.97003	2.1577	1.75493
202.54	2.01551	1.96448	1.98657	2.15685	1.7578
202.862	2.02914	1.98304	2.00343	2.15545	1.76126
203.185	2.04251	2.00216	2.02043	2.15354	1.76542
203.507	2.05598	2.0214	2.03754	2.15134	1.77017
203.83	2.06954	2.04072	2.05454	2.14949	1.77559
204.152	2.0831	2.05981	2.0715	2.1479	1.78165
204.474	2.09664	2.07837	2.08853	2.14666	1.78837
204.797	2.11036	2.09616	2.10563	2.14612	1.7955
205.119	2.12421	2.11316	2.12293	2.14644	1.80319
205.442	2.13814	2.12902	2.14024	2.14778	1.81136
205.765	2.15197	2.14342	2.1572	2.1501	1.81993
206.087	2.16589	2.15629	2.17387	2.15363	1.82888
206.41	2.17948	2.16777	2.19001	2.15845	1.83818
206.732	2.19258	2.17763	2.20588	2.16424	1.84781
207.055	2.20497	2.18588	2.22149	2.17105	1.85767
207.378	2.21662	2.19272	2.23668	2.17891	1.86764
207.7	2.22735	2.1983	2.25138	2.18758	1.8779
208.023	2.23697	2.20249	2.26524	2.19699	1.88836
208.346	2.24525	2.20548	2.27806	2.20691	1.89891
208.669	2.25236	2.20758	2.29014	2.21729	1.90959
208.991	2.25779	2.20907	2.30128	2.22782	1.92038
209.314	2.26169	2.20999	2.31191	2.23821	1.93127
209.637	2.26397	2.21068	2.32179	2.24843	1.94218
209.96	2.26482	2.21141	2.33069	2.25831	1.95314
210.283	2.26432	2.21215	2.33863	2.26765	1.96441
210.606	2.26248	2.21286	2.34546	2.27648	1.97575
210.929	2.25947	2.21384	2.3513	2.28463	1.98707
211.252	2.25567	2.2153	2.35656	2.29212	1.9985
211.575	2.25093	2.21733	2.36109	2.29883	2.00999
211.898	2.24585	2.2199	2.36531	2.30478	2.02155
212.221	2.24048	2.22319	2.36881	2.3101	2.03312
212.544	2.23526	2.22696	2.37161	2.31487	2.04479
212.867	2.23026	2.23094	2.37403	2.31928	2.05678
213.19	2.22567	2.23509	2.37618	2.32352	2.06853
213.513	2.22178	2.23955	2.37836	2.3276	2.08011
213.836	2.21888	2.24428	2.38087	2.33171	2.09163
214.16	2.21685	2.24908	2.38362	2.33593	2.103
214.483	2.21603	2.25375	2.38678	2.34039	2.11415
214.806	2.21626	2.25823	2.39001	2.34533	2.12496
215.129	2.21763	2.26207	2.39355	2.35098	2.13546
215.453	2.21994	2.26521	2.39769	2.35742	2.14561
215.776	2.22327	2.26786	2.40245	2.36452	2.15472
216.099	2.22757	2.27008	2.40798	2.37213	2.16315
216.423	2.23273	2.27183	2.41428	2.38026	2.17094
216.746	2.23833	2.27292	2.42119	2.3888	2.17796
217.069	2.24434	2.27336	2.4286	2.39774	2.18417
217.393	2.25042	2.27318	2.43631	2.40714	2.18938
217.716	2.25644	2.27222	2.44452	2.41695	2.19367
218.04	2.26221	2.27086	2.45328	2.42679	2.19692
218.363	2.26778	2.26934	2.4624	2.43625	2.1988
218.687	2.27285	2.26767	2.47174	2.44526	2.19991
219.01	2.27723	2.26586	2.48107	2.45383	2.2002
219.334	2.28061	2.2639	2.49019	2.46185	2.19967
219.658	2.28314	2.26204	2.49893	2.46935	2.19837
219.981	2.28467	2.26038	2.5073	2.47624	2.19627
220.305	2.2853	2.25898	2.51543	2.48236	2.19365
220.629	2.28512	2.2582	2.52327	2.4874	2.19054
220.952	2.28422	2.25806	2.53065	2.49134	2.18703
221.276	2.28243	2.25851	2.53739	2.49456	2.18357
221.6	2.27985	2.25957	2.54344	2.49724	2.18012
221.923	2.27654	2.26128	2.5489	2.49943	2.17671
222.247	2.2728	2.2638	2.55376	2.5013	2.1734
222.571	2.26863	2.26696	2.55817	2.50275	2.17025
222.895	2.26428	2.27075	2.56223	2.50385	2.1675
223.219	2.25985	2.27516	2.56589	2.50463	2.16507
223.543	2.25534	2.28005	2.56902	2.50539	2.16306
223.867	2.25067	2.2853	2.57167	2.50639	2.16149
224.191	2.24605	2.29084	2.57415	2.5077	2.16038
224.514	2.24154	2.29654	2.57662	2.50924	2.15953
224.838	2.23721	2.30233	2.57899	2.51101	2.15893
225.162	2.23298	2.30782	2.58139	2.51287	2.15842
225.486	2.22897	2.31291	2.58382	2.51494	2.15798
225.811	2.22508	2.31747	2.58615	2.51719	2.15735
226.135	2.22104	2.32134	2.58834	2.51965	2.15643
226.459	2.21674	2.32433	2.59061	2.52225	2.15506
226.783	2.21223	2.32632	2.59313	2.52498	2.15322
227.107	2.20731	2.32716	2.59564	2.52754	2.15043
227.431	2.20187	2.32674	2.59785	2.52986	2.14671
227.755	2.19578	2.32483	2.59984	2.53183	2.14181
228.08	2.189	2.32152	2.60152	2.53353	2.13566
228.404	2.18133	2.31684	2.60277	2.53482	2.12807
228.728	2.17237	2.31082	2.60361	2.53569	2.11902
229.052	2.16222	2.30343	2.60426	2.5362	2.1084
229.377	2.15089	2.29477	2.60451	2.5364	2.09615
229.701	2.1382	2.28489	2.60398	2.53607	2.08187
230.025	2.12421	2.27389	2.60267	2.53532	2.06585
230.35	2.1089	2.26185	2.60085	2.53433	2.04796
230.674	2.09224	2.249	2.59855	2.53325	2.02829
230.999	2.07417	2.23555	2.59579	2.53212	2.00686
231.323	2.05456	2.22162	2.59271	2.53119	1.98376
231.648	2.03384	2.2073	2.58953	2.53058	1.95896
231.972	2.01214	2.1928	2.586	2.53031	1.93251
232.297	1.98949	2.17817	2.58218	2.53024	1.90436
232.621	1.96614	2.16358	2.57852	2.53072	1.87494
232.946	1.94215	2.14913	2.57534	2.53191	1.84416
233.27	1.91766	2.13491	2.57271	2.53386	1.81219
233.595	1.89277	2.12102	2.57071	2.53659	1.77911
233.92	1.86761	2.10741	2.56947	2.54027	1.74503
234.244	1.84266	2.09406	2.56916	2.54477	1.70997
234.569	1.81791	2.081	2.56956	2.54994	1.67408
234.894	1.79343	2.06812	2.57085	2.55581	1.63749
235.218	1.76939	2.05548	2.57322	2.56264	1.60047
235.543	1.74579	2.04299	2.57657	2.57021	1.56294
235.868	1.72276	2.03058	2.58072	2.57839	1.52507
236.193	1.70035	2.01822	2.58549	2.58707	1.48693
236.518	1.67868	2.00579	2.59077	2.59625	1.44861
236.842	1.6579	1.99325	2.59651	2.60564	1.4102
237.167	1.63788	1.98056	2.60227	2.61527	1.37186
237.492	1.61861	1.96765	2.60799	2.6253	1.33369
237.817	1.60009	1.95455	2.61355	2.63582	1.29581
238.142	1.58228	1.94116	2.61867	2.64645	1.25822
238.467	1.56518	1.92749	2.62314	2.65736	1.22107
238.792	1.54879	1.91358	2.62676	2.66855	1.18443
239.117	1.53308	1.89942	2.62947	2.68009	1.14839
239.442	1.51805	1.88505	2.63127	2.69179	1.11305
239.767	1.50357	1.87052	2.63183	2.70382	1.0785
240.092	1.48963	1.85587	2.63132	2.71626	1.04479
240.417	1.47623	1.84117	2.62991	2.72897	1.01197
240.743	1.46333	1.82644	2.62763	2.74169	0.980083
241.068	1.45093	1.81178	2.62461	2.75479	0.949201
241.393	1.43899	1.79726	2.62094	2.76817	0.919354
241.718	1.42751	1.78293	2.61688	2.78174	0.89058
242.043	1.41645	1.76883	2.61265	2.79521	0.862906
242.369	1.40577	1.75503	2.60821	2.80859	0.836342
242.694	1.3955	1.74156	2.604	2.82166	0.810889
243.019	1.38561	1.72847	2.60031	2.83408	0.786543
243.345	1.3761	1.71578	2.59718	2.84565	0.763301
243.67	1.36697	1.70357	2.5947	2.85642	0.741155
243.995	1.35822	1.69183	2.59295	2.86595	0.72008
244.321	1.34982	1.68056	2.59211	2.87389	0.700052
244.646	1.34178	1.66979	2.5922	2.88	0.681047
244.971	1.33407	1.65952	2.59313	2.88426	0.663027
245.297	1.32673	1.64973	2.59509	2.88659	0.645963
245.622	1.31972	1.64043	2.59806	2.88686	0.629817
245.948	1.31304	1.63161	2.60168	2.8851	0.614555
246.273	1.30669	1.62327	2.6059	2.88133	0.600141
246.599	1.30066	1.61538	2.61058	2.87536	0.586535
246.925	1.29493	1.60792	2.61574	2.86721	0.573702
247.25	1.28951	1.60088	2.62118	2.85718	0.561605
247.576	1.28438	1.59425	2.62681	2.84559	0.550205
247.901	1.27955	1.58799	2.63254	2.83276	0.539471
248.227	1.27499	1.5821	2.63825	2.81883	0.529363
248.553	1.2707	1.57658	2.64356	2.80413	0.519852
248.879	1.26666	1.57139	2.64861	2.78895	0.510908
249.204	1.26286	1.56651	2.65337	2.77362	0.5025
249.53	1.25929	1.56193	2.65798	2.75855	0.494598
249.856	1.25596	1.55764	2.66232	2.74424	0.487175
250.182	1.25283	1.55363	2.6664	2.73096	0.480205
250.507	1.24992	1.54987	2.67011	2.7189	0.473663
250.833	1.24718	1.54637	2.6735	2.70797	0.467522
251.159	1.24462	1.54309	2.67646	2.6984	0.461765
251.485	1.24221	1.54002	2.6794	2.69041	0.456367
251.811	1.23997	1.53714	2.68235	2.68412	0.451309
252.137	1.23788	1.53445	2.68539	2.67958	0.446569
252.463	1.23592	1.53192	2.6883	2.67668	0.442131
252.789	1.2341	1.52955	2.69107	2.67526	0.437978
253.115	1.23239	1.52733	2.69358	2.67503	0.434091
253.441	1.23079	1.52524	2.696	2.67562	0.430454
253.767	1.22928	1.52324	2.69826	2.67709	0.427057
254.093	1.22788	1.52134	2.70066	2.67937	0.423882
254.419	1.22658	1.51952	2.70287	2.68209	0.420918
254.745	1.22536	1.51779	2.70469	2.6849	0.418151
255.071	1.22423	1.51612	2.70582	2.68739	0.415571
255.398	1.22317	1.5145	2.70627	2.68943	0.413168
255.724	1.22218	1.51294	2.70601	2.69072	0.41093
256.05	1.22126	1.51139	2.70515	2.69113	0.408848
256.376	1.2204	1.50988	2.7035	2.69088	0.406918
256.703	1.21961	1.5084	2.7012	2.68985	0.405128
257.029	1.21888	1.50694	2.69767	2.68767	0.403471
257.355	1.21819	1.50552	2.69291	2.68428	0.401941
257.681	1.21755	1.50412	2.68701	2.67968	0.400532
258.008	1.21695	1.50276	2.68017	2.67412	0.399237
258.334	1.2164	1.50141	2.67247	2.66756	0.398051
258.661	1.21586	1.50007	2.66405	2.66024	0.396969
258.987	1.21536	1.49876	2.65492	2.65248	0.395988
259.313	1.21489	1.4975	2.6453	2.6442	0.395101
259.64	1.21442	1.49626	2.63495	2.63536	0.394304
259.966	1.21396	1.49506	2.6244	2.62621	0.393592
260.293	1.21352	1.49389	2.61402	2.61702	0.392961
260.619	1.21307	1.49274	2.60401	2.60802	0.392407
260.946	1.2126	1.49161	2.59453	2.59922	0.391925
261.273	1.21211	1.49049	2.58575	2.59086	0.391511
261.599	1.21162	1.4894	2.57793	2.58308	0.391163
261.926	1.21109	1.48835	2.57119	2.57579	0.390873
262.252	1.21052	1.48729	2.56551	2.56908	0.390637
262.579	1.2099	1.48625	2.56138	2.56315	0.390451
262.906	1.20924	1.48519	2.55885	2.55815	0.39031
263.233	1.20852	1.48412	2.55786	2.55411	0.39021
263.559	1.20772	1.48301	2.5584	2.55101	0.390146
263.886	1.20685	1.48188	2.56046	2.54898	0.390115
264.213	1.20591	1.48074	2.56409	2.54802	0.390111
264.54	1.20487	1.47955	2.56894	2.54812	0.390128
264.866	1.20372	1.4783	2.57494	2.54927	0.39016
265.193	1.20248	1.477	2.58212	2.55153	0.390205
265.52	1.20114	1.47562	2.59018	2.55489	0.390259
265.847	1.19967	1.47417	2.59881	2.55926	0.390317
266.174	1.19808	1.47264	2.60782	2.5646	0.390374
266.501	1.19637	1.47104	2.61699	2.57089	0.390428
266.828	1.19454	1.46936	2.62613	2.57811	0.390474
267.155	1.19257	1.46756	2.63475	2.58622	0.390506
267.482	1.19047	1.46566	2.6429	2.59499	0.390524
267.809	1.18825	1.46364	2.65039	2.6044	0.390525
268.136	1.1859	1.46151	2.65696	2.61436	0.390506
268.463	1.18342	1.45925	2.66235	2.62467	0.390466
268.79	1.18082	1.45686	2.66652	2.63524	0.3904
269.117	1.17812	1.45435	2.66938	2.646	0.390309
269.444	1.1753	1.45168	2.67093	2.6569	0.39019
269.771	1.17238	1.44885	2.6709	2.66772	0.390042
270.099	1.16937	1.44588	2.66952	2.67816	0.389866
270.426	1.16628	1.44276	2.66667	2.68824	0.389663
270.753	1.16311	1.43947	2.6623	2.69785	0.389433
271.08	1.15988	1.43603	2.6564	2.70681	0.389174
271.408	1.15659	1.43243	2.64919	2.7151	0.388888
271.735	1.15326	1.42868	2.64077	2.72274	0.388577
272.062	1.14988	1.42476	2.63132	2.7297	0.388241
272.39	1.14647	1.42069	2.62064	2.7356	0.387883
272.717	1.14304	1.41649	2.60906	2.74041	0.387504
273.044	1.13959	1.41215	2.59659	2.74421	0.387107
273.372	1.13612	1.40769	2.58336	2.74693	0.386691
273.699	1.13264	1.40311	2.56945	2.74846	0.386261
274.027	1.12915	1.39842	2.55515	2.74893	0.385816
274.354	1.12566	1.39365	2.54048	2.74838	0.385362
274.681	1.12216	1.3888	2.52554	2.74671	0.384898
275.009	1.11865	1.38389	2.51008	2.74363	0.384428
275.337	1.11516	1.37894	2.49453	2.73944	0.383954
275.664	1.11165	1.37393	2.47892	2.73417	0.383477
275.992	1.10814	1.36891	2.46342	2.72786	0.382998
276.319	1.10463	1.36387	2.44799	2.72054	0.38252
276.647	1.10111	1.35882	2.43286	2.71245	0.382044
276.975	1.09759	1.35379	2.418	2.70359	0.381573
277.302	1.09407	1.34877	2.4034	2.69393	0.381105
277.63	1.09056	1.34379	2.38897	2.68343	0.380643
277.958	1.08704	1.33884	2.37514	2.67252	0.380189
278.285	1.08352	1.33393	2.36186	2.66112	0.379741
278.613	1.08001	1.32906	2.34915	2.64949	0.379302
278.941	1.0765	1.32424	2.3369	2.63773	0.378873
279.269	1.073	1.31947	2.32534	2.62606	0.378453
279.597	1.0695	1.31477	2.31435	2.61442	0.378043
279.924	1.06602	1.31011	2.30393	2.60289	0.377642
280.252	1.06255	1.30551	2.29414	2.5915	0.377251
280.58	1.05909	1.30097	2.28519	2.58054	0.376871
280.908	1.05563	1.29647	2.27691	2.56995	0.376499
281.236	1.05218	1.29202	2.26922	2.55996	0.376139
281.564	1.04874	1.28762	2.26206	2.55058	0.375786
281.892	1.04531	1.28327	2.25555	2.54181	0.375443
282.22	1.04189	1.27896	2.24951	2.53356	0.375106
282.548	1.03847	1.27469	2.2439	2.52581	0.374778
282.876	1.03506	1.27046	2.23871	2.5186	0.374456
283.204	1.03165	1.26625	2.23392	2.51207	0.374142
283.532	1.02822	1.26206	2.22933	2.50609	0.373832
283.86	1.0248	1.2579	2.22485	2.50078	0.373526
284.188	1.02138	1.25376	2.2205	2.49599	0.373222
284.516	1.01795	1.24963	2.21624	2.49162	0.37292
284.845	1.0145	1.2455	2.21194	2.48758	0.372618
285.173	1.01105	1.24137	2.20756	2.4839	0.372315
285.501	1.00758	1.23724	2.20307	2.48066	0.372009
285.829	1.0041	1.2331	2.19841	2.4779	0.371699
286.158	1.0006	1.22894	2.19351	2.47544	0.371382
286.486	0.997088	1.22476	2.18833	2.4733	0.371057
286.814	0.993569	1.22056	2.18292	2.47138	0.370722
287.142	0.990036	1.21633	2.17721	2.46953	0.370376
287.471	0.986482	1.21204	2.17117	2.46775	0.370017
287.799	0.982918	1.20771	2.1648	2.4661	0.369645
288.128	0.979345	1.20333	2.15816	2.46463	0.369257
288.456	0.975758	1.19891	2.15125	2.46318	0.368853
288.784	0.972157	1.19442	2.14411	2.46161	0.368431
289.113	0.968549	1.18987	2.13673	2.45996	0.367991
289.441	0.964933	1.18526	2.12921	2.45816	0.367531
289.77	0.961303	1.18058	2.12148	2.45609	0.367054
290.098	0.957661	1.17582	2.11363	2.45387	0.366559
290.427	0.954018	1.17102	2.10567	2.45152	0.366046
290.755	0.950373	1.16616	2.09767	2.44901	0.365516
291.084	0.946718	1.16124	2.08964	2.44615	0.36497
291.413	0.943056	1.15626	2.08163	2.44296	0.364409
291.741	0.939391	1.15124	2.07359	2.4395	0.363835
292.07	0.935723	1.14618	2.06562	2.43579	0.363251
292.398	0.932047	1.14107	2.0577	2.43179	0.362657
292.727	0.928369	1.13594	2.04991	2.42774	0.362054
293.056	0.924692	1.1308	2.04225	2.42367	0.361447
293.385	0.921013	1.12565	2.03475	2.41946	0.360835
293.713	0.917322	1.1205	2.02738	2.41507	0.360221
294.042	0.913629	1.11535	2.02015	2.41064	0.359606
294.371	0.909934	1.1102	2.01299	2.40614	0.358993
294.7	0.906239	1.10507	2.00597	2.40168	0.358383
295.029	0.90254	1.09996	1.99906	2.39719	0.357777
295.357	0.898843	1.09488	1.99228	2.39286	0.357177
295.686	0.895149	1.08984	1.98556	2.38855	0.356584
296.015	0.89145	1.08483	1.97889	2.38403	0.355997
296.344	0.887746	1.07986	1.97224	2.37933	0.35542
296.673	0.884051	1.07492	1.96559	2.37451	0.354853
297.002	0.88036	1.07003	1.95891	2.36947	0.354295
297.331	0.876681	1.06518	1.95222	2.36425	0.353749
297.66	0.873011	1.06038	1.94549	2.35871	0.353213
297.989	0.869357	1.05563	1.93871	2.35292	0.35269
298.318	0.86572	1.05092	1.9318	2.34657	0.35218
298.647	0.8621	1.04625	1.92478	2.33947	0.351682
298.976	0.858506	1.04164	1.91765	2.33184	0.351199
299.305	0.854946	1.03706	1.91041	2.32366	0.35073
299.634	0.85142	1.03254	1.90306	2.3149	0.350276
299.964	0.847932	1.02807	1.89562	2.30561	0.349838
300.293	0.844483	1.02366	1.8881	2.2957	0.349415
300.622	0.841079	1.01929	1.8805	2.28524	0.349009
300.951	0.837719	1.01498	1.87282	2.27403	0.34862
301.28	0.834406	1.0107	1.86511	2.26218	0.348248
301.61	0.831147	1.00648	1.85738	2.25004	0.347894
301.939	0.827945	1.00231	1.84964	2.23757	0.347556
302.268	0.824797	0.99819	1.84194	2.22485	0.347236
302.598	0.821706	0.994125	1.83429	2.21192	0.346934
302.927	0.81867	0.990109	1.82673	2.19881	0.346649
303.256	0.815693	0.986135	1.81926	2.18563	0.346382
303.586	0.81277	0.982204	1.8119	2.17232	0.34613
303.915	0.809903	0.978315	1.80468	2.15916	0.345894
304.245	0.807096	0.974475	1.79761	2.14634	0.345673
304.574	0.804347	0.970671	1.79071	2.13377	0.345465
304.904	0.801655	0.966913	1.78403	2.1215	0.345271
305.233	0.799019	0.963192	1.77754	2.1095	0.34509
305.562	0.796439	0.959509	1.7713	2.09789	0.34492
305.892	0.793918	0.955859	1.76527	2.08666	0.34476
306.222	0.79145	0.952248	1.75948	2.07583	0.344609
306.551	0.789044	0.94868	1.75392	2.0656	0.344465
306.881	0.7867	0.945155	1.7486	2.0559	0.344328
307.21	0.784416	0.94167	1.74355	2.04667	0.344196
307.54	0.782191	0.938237	1.73878	2.03787	0.344069
307.87	0.780022	0.934846	1.73421	2.02949	0.343945
308.199	0.777914	0.931508	1.72991	2.02162	0.343823
308.529	0.775864	0.928218	1.7258	2.01417	0.343702
308.859	0.773872	0.924991	1.72189	2.00713	0.343581
309.188	0.771943	0.921828	1.71816	2.00058	0.343459
309.518	0.770073	0.918727	1.71462	1.99437	0.343336
309.848	0.768259	0.915693	1.71128	1.98851	0.343211
310.178	0.766497	0.912733	1.70807	1.98292	0.343084
310.508	0.764786	0.909839	1.70496	1.97763	0.342954
310.837	0.763129	0.907023	1.70198	1.97268	0.342822
311.167	0.76152	0.904278	1.69904	1.96794	0.342685
311.497	0.759959	0.901614	1.69616	1.96342	0.342546
311.827	0.758447	0.899024	1.69333	1.95912	0.342404
312.157	0.756976	0.896504	1.69057	1.95496	0.34226
312.487	0.755543	0.894058	1.68782	1.95096	0.342113
312.817	0.754147	0.891683	1.68508	1.94704	0.341965
313.147	0.75279	0.889373	1.68234	1.94329	0.341816
313.477	0.751473	0.887135	1.67965	1.93966	0.341666
313.807	0.750188	0.884957	1.67693	1.93607	0.341516
314.137	0.74894	0.882846	1.67427	1.93257	0.341367
314.467	0.747725	0.880791	1.67164	1.92914	0.341219
314.797	0.746538	0.87879	1.66908	1.92575	0.341072
315.127	0.745381	0.876844	1.66653	1.92241	0.340926
315.458	0.744255	0.874948	1.66405	1.91907	0.340782
315.788	0.743161	0.873098	1.66165	1.91583	0.340639
316.118	0.742096	0.871298	1.65932	1.91257	0.340497
316.448	0.741054	0.869538	1.65704	1.90927	0.340357
316.778	0.74004	0.867825	1.65488	1.90602	0.340217
317.109	0.739048	0.866151	1.65281	1.90275	0.340078
317.439	0.738077	0.864516	1.65084	1.89945	0.339937
317.769	0.737126	0.862921	1.64894	1.89615	0.339796
318.099	0.736198	0.861365	1.64714	1.89284	0.339652
318.43	0.735285	0.859846	1.6454	1.88956	0.339505
318.76	0.734383	0.858366	1.64369	1.88619	0.339353
319.09	0.733488	0.856921	1.64202	1.88279	0.339197
319.421	0.732603	0.855519	1.6404	1.87942	0.339035
319.751	0.731724	0.854152	1.63878	1.87602	0.338866
320.082	0.730846	0.852825	1.63717	1.87262	0.338688
320.412	0.72997	0.851535	1.63552	1.86926	0.338504
320.742	0.729093	0.850289	1.63386	1.86594	0.33831
321.073	0.728211	0.849086	1.63212	1.86268	0.338105
321.404	0.727319	0.847928	1.6303	1.85941	0.337891
321.734	0.726421	0.846815	1.62843	1.85622	0.337667
322.065	0.72552	0.845754	1.62651	1.85314	0.337433
322.395	0.724611	0.84474	1.6245	1.85014	0.337187
322.726	0.723695	0.843778	1.62241	1.84727	0.336929
323.056	0.722774	0.842867	1.62022	1.84455	0.336661
323.387	0.721847	0.842016	1.61794	1.84196	0.336379
323.718	0.720915	0.841222	1.61557	1.83948	0.336088
324.048	0.719982	0.840487	1.61313	1.83713	0.335788
324.379	0.719054	0.839812	1.61065	1.83496	0.335477
324.71	0.718135	0.839198	1.60814	1.83299	0.335155
325.04	0.717222	0.838643	1.6056	1.8312	0.334822
325.371	0.71632	0.83815	1.60303	1.8296	0.334479
325.702	0.715436	0.837721	1.60043	1.82821	0.334129
326.033	0.714571	0.837356	1.59784	1.82701	0.333769
326.363	0.713732	0.837054	1.59528	1.826	0.333402
326.694	0.712926	0.836815	1.59278	1.82524	0.333028
327.025	0.712155	0.836634	1.59039	1.82478	0.332646
327.356	0.711425	0.836516	1.58809	1.82462	0.332255
327.687	0.710737	0.836459	1.58591	1.82475	0.331859
328.018	0.710097	0.836466	1.58384	1.82523	0.331458
328.349	0.709507	0.836536	1.58192	1.82607	0.331054
328.68	0.708973	0.83667	1.58021	1.82726	0.330643
329.011	0.708502	0.836867	1.57872	1.82886	0.330229
329.342	0.708093	0.837126	1.57747	1.83094	0.329809
329.673	0.707748	0.837449	1.57649	1.83347	0.329385
330.004	0.707472	0.83784	1.57577	1.83645	0.328956
330.335	0.707263	0.838301	1.5753	1.83989	0.328525
330.666	0.707128	0.838836	1.57508	1.84381	0.328091
330.997	0.707062	0.83944	1.57518	1.84817	0.327653
331.328	0.707071	0.840119	1.57559	1.85295	0.327209
331.659	0.707157	0.840874	1.5763	1.85819	0.32676
331.99	0.707313	0.841705	1.57728	1.86386	0.326307
332.322	0.707538	0.842616	1.57851	1.86984	0.325847
332.653	0.707833	0.84361	1.57995	1.87609	0.32538
332.984	0.708194	0.844688	1.58156	1.88258	0.324908
333.315	0.70862	0.84585	1.58334	1.88925	0.324427
333.646	0.709106	0.847094	1.58531	1.89598	0.323936
333.978	0.709655	0.848423	1.58739	1.90274	0.323433
334.309	0.710262	0.849841	1.58953	1.90959	0.322919
334.64	0.710922	0.851345	1.59167	1.91634	0.322394
334.972	0.711632	0.852939	1.5938	1.92293	0.321854
335.303	0.712394	0.854624	1.59588	1.92941	0.3213
335.634	0.713201	0.856402	1.59789	1.93573	0.320732
335.966	0.714056	0.858271	1.59986	1.94183	0.320145
336.297	0.714953	0.860231	1.60175	1.94769	0.31954
336.629	0.715897	0.862286	1.60351	1.95342	0.318916
336.96	0.716882	0.864442	1.60514	1.95907	0.318275
337.291	0.717909	0.866692	1.60665	1.96445	0.317615
337.623	0.718979	0.869042	1.60805	1.96974	0.316935
337.954	0.720094	0.871492	1.60938	1.97503	0.316235
338.286	0.721254	0.874044	1.61066	1.9803	0.315518
338.617	0.722462	0.876694	1.61194	1.98563	0.314779
338.949	0.723718	0.879445	1.61319	1.99113	0.314023
339.281	0.725028	0.882299	1.61444	1.99697	0.313249
339.612	0.726388	0.885259	1.61572	2.0031	0.31246
339.944	0.7278	0.888313	1.61706	2.0094	0.311654
340.276	0.729264	0.891465	1.6185	2.01615	0.310833
340.607	0.730783	0.894712	1.62006	2.02329	0.309999
340.939	0.732353	0.89805	1.62174	2.03078	0.309154
341.271	0.733978	0.901466	1.6236	2.03871	0.308296
341.602	0.735654	0.904963	1.62555	2.04708	0.307429
341.934	0.737382	0.908537	1.62765	2.0559	0.306554
342.266	0.739156	0.912179	1.62987	2.06489	0.305673
342.598	0.740974	0.915874	1.63226	2.07408	0.304786
342.929	0.742832	0.919619	1.63478	2.08357	0.303894
343.261	0.74473	0.92341	1.63742	2.09319	0.302998
343.593	0.746658	0.927231	1.64017	2.10281	0.302098
343.925	0.748618	0.931071	1.64303	2.1124	0.301195
344.257	0.750598	0.934929	1.6459	2.12181	0.300289
344.589	0.752593	0.938797	1.64883	2.13088	0.299381
344.921	0.754596	0.942661	1.65179	2.13931	0.298471
345.253	0.756601	0.946508	1.65481	2.14731	0.297557
345.585	0.7586	0.950332	1.65784	2.15478	0.296639
345.917	0.760589	0.954132	1.66085	2.16156	0.295716
346.249	0.762556	0.957891	1.66385	2.16754	0.294788
346.581	0.764502	0.961606	1.6668	2.17268	0.293853
346.913	0.766411	0.96528	1.66966	2.17696	0.29291
347.245	0.76828	0.968905	1.67246	2.18028	0.291958
347.577	0.7701	0.972471	1.67522	2.1827	0.290997
347.909	0.771864	0.975976	1.6779	2.18448	0.290022
348.241	0.773565	0.979418	1.68042	2.1855	0.289032
348.573	0.775197	0.982805	1.68281	2.18579	0.288029
348.905	0.776754	0.986129	1.68504	2.18537	0.287011
349.237	0.778236	0.989398	1.68708	2.18444	0.285975
349.57	0.77963	0.99262	1.68893	2.18323	0.284921
349.902	0.780938	0.995787	1.69059	2.18185	0.283849
350.234	0.782156	0.998902	1.69206	2.18058	0.282758
350.566	0.783281	1.00197	1.69326	2.17964	0.281645
350.899	0.784314	1.005	1.69417	2.17903	0.280515
351.231	0.785257	1.00801	1.69483	2.17892	0.279366
351.563	0.786112	1.011	1.69522	2.17938	0.278199
351.896	0.786882	1.01397	1.69534	2.18075	0.277013
352.228	0.787564	1.01693	1.69522	2.18323	0.275808
352.56	0.788164	1.01987	1.69484	2.18672	0.274587
352.893	0.788691	1.02281	1.69424	2.19133	0.27335
353.225	0.789147	1.02575	1.69335	2.19701	0.272099
353.558	0.78954	1.0287	1.69226	2.20363	0.270837
353.89	0.789879	1.03167	1.69103	2.21117	0.269563
354.222	0.790169	1.03464	1.68962	2.21949	0.268277
354.555	0.790417	1.03762	1.68811	2.22871	0.266981
354.887	0.790627	1.0406	1.68652	2.23861	0.265678
355.22	0.790808	1.04358	1.68481	2.24864	0.264368
355.553	0.790969	1.04655	1.68308	2.25874	0.263053
355.885	0.791115	1.04953	1.68128	2.26867	0.261735
356.218	0.791249	1.05249	1.67951	2.27816	0.260415
356.55	0.791378	1.05543	1.67779	2.28705	0.259091
356.883	0.791507	1.05834	1.67606	2.29516	0.257765
357.216	0.791639	1.06118	1.6744	2.30251	0.256439
357.548	0.791774	1.06397	1.67276	2.30869	0.255114
357.881	0.791913	1.0667	1.67113	2.3134	0.253791
358.214	0.792065	1.06937	1.66957	2.31693	0.252469
358.546	0.792221	1.07196	1.66804	2.31927	0.251148
358.879	0.792382	1.07446	1.66655	2.32036	0.249829
359.212	0.792546	1.07687	1.66512	2.3203	0.24851
359.544	0.79272	1.07916	1.66368	2.3193	0.247191
359.877	0.792887	1.08134	1.66228	2.31748	0.245873
360.21	0.793048	1.08342	1.66089	2.31484	0.244557
360.543	0.793197	1.08541	1.65954	2.31161	0.243239
360.876	0.793339	1.08731	1.65829	2.30834	0.241922
361.209	0.79346	1.08912	1.65709	2.3051	0.240602
361.542	0.793562	1.09085	1.65596	2.30191	0.239279
361.874	0.793643	1.09251	1.65499	2.29905	0.237952
362.207	0.793705	1.09408	1.65409	2.29674	0.236618
362.54	0.793722	1.09562	1.65337	2.29503	0.235282
362.873	0.793714	1.09715	1.65282	2.29402	0.233941
363.206	0.79367	1.09866	1.6525	2.2939	0.232592
363.539	0.793603	1.10017	1.65242	2.29478	0.231239
363.872	0.793499	1.10169	1.65251	2.29644	0.229879
364.205	0.793371	1.10323	1.65286	2.29873	0.228512
364.538	0.793215	1.10479	1.6535	2.30176	0.227138
364.871	0.793037	1.10638	1.65433	2.30543	0.225759
365.205	0.792826	1.10806	1.65542	2.30954	0.22438
365.538	0.792611	1.1098	1.65671	2.31401	0.222997
365.871	0.792382	1.11159	1.65816	2.31871	0.22161
366.204	0.792155	1.11343	1.65971	2.32338	0.220224
366.537	0.791917	1.11532	1.6613	2.32775	0.218835
366.87	0.791688	1.11726	1.66296	2.33174	0.217446
367.204	0.791461	1.11922	1.66462	2.33536	0.216059
367.537	0.791246	1.12122	1.66614	2.33846	0.214675
367.87	0.791041	1.12327	1.66755	2.34099	0.213298
368.203	0.790864	1.12533	1.66876	2.34293	0.211923
368.537	0.790706	1.12739	1.66974	2.34421	0.210548
368.87	0.790576	1.12943	1.67047	2.34476	0.20918
369.203	0.790465	1.13147	1.67096	2.34455	0.207815
369.536	0.790387	1.13349	1.67122	2.3438	0.206453
369.87	0.790334	1.13549	1.67118	2.34259	0.205096
370.203	0.790311	1.13746	1.67082	2.34106	0.203742
370.537	0.790317	1.13942	1.67021	2.33938	0.202392
370.87	0.790355	1.14134	1.66938	2.33764	0.201038
371.203	0.79042	1.14322	1.66837	2.33596	0.199685
371.537	0.790513	1.14506	1.66726	2.33448	0.198333
371.87	0.790632	1.14689	1.66608	2.33336	0.19698
372.204	0.790782	1.1487	1.66489	2.33297	0.195627
372.537	0.790958	1.1505	1.66366	2.33343	0.194274
372.871	0.791164	1.15229	1.66253	2.33492	0.192921
373.204	0.791398	1.15409	1.66153	2.3375	0.191569
373.538	0.791658	1.15588	1.66071	2.34107	0.190216
373.872	0.791948	1.15766	1.66008	2.34569	0.188868
374.205	0.792264	1.15946	1.65966	2.35143	0.187526
374.539	0.792609	1.16128	1.65945	2.35829	0.18619
374.872	0.792983	1.16311	1.65944	2.36652	0.184864
375.206	0.793385	1.16497	1.65961	2.37588	0.183549
375.54	0.793819	1.16685	1.66005	2.38628	0.182247
375.874	0.794287	1.16874	1.66065	2.39746	0.180962
376.207	0.794787	1.17065	1.66142	2.40913	0.179696
376.541	0.795325	1.17259	1.6623	2.42127	0.178453
376.875	0.795898	1.17457	1.66325	2.4337	0.177235
377.208	0.79651	1.17659	1.66428	2.44623	0.176043
377.542	0.797159	1.17862	1.66534	2.45873	0.174879
377.876	0.797846	1.18069	1.66639	2.47059	0.173743
378.21	0.798573	1.18278	1.66748	2.48169	0.172638
378.544	0.799341	1.18491	1.66847	2.49166	0.171564
378.878	0.800142	1.18705	1.66939	2.50034	0.170521
379.211	0.800978	1.18924	1.67026	2.50776	0.169507
379.545	0.801846	1.19147	1.67108	2.5137	0.16852
379.879	0.802747	1.19372	1.67189	2.51806	0.16756
380.213	0.803673	1.196	1.67266	2.52064	0.166625
380.547	0.804623	1.19831	1.67341	2.52113	0.165714
380.881	0.805599	1.20064	1.67419	2.51978	0.164824
381.215	0.806589	1.203	1.6749	2.5164	0.163952
381.549	0.807585	1.20537	1.67568	2.51115	0.163096
381.883	0.808586	1.20777	1.67655	2.50413	0.16225
382.217	0.80959	1.21018	1.67754	2.4953	0.161415
382.551	0.810594	1.21258	1.67863	2.48483	0.160587
382.885	0.811587	1.21498	1.67979	2.47274	0.159764
383.219	0.812573	1.21739	1.68105	2.45923	0.158945
383.554	0.813552	1.21979	1.68241	2.44479	0.158127
383.888	0.814512	1.22215	1.6838	2.42933	0.157307
384.222	0.815453	1.2245	1.68533	2.41317	0.156485
384.556	0.816386	1.22684	1.68699	2.39647	0.155659
384.89	0.817309	1.22914	1.68872	2.37939	0.154833
385.224	0.818222	1.23141	1.69044	2.36223	0.154003
385.559	0.819121	1.23365	1.69212	2.34509	0.153172
385.893	0.820018	1.23585	1.69377	2.3283	0.152339
386.227	0.820914	1.23799	1.69536	2.31213	0.151502
386.561	0.821801	1.24008	1.69685	2.29644	0.150662
386.896	0.822691	1.24213	1.6983	2.28158	0.149822
387.23	0.823595	1.24416	1.69968	2.26778	0.148984
387.564	0.824505	1.24613	1.70084	2.25523	0.148149
387.899	0.825428	1.24804	1.70177	2.24408	0.147317
388.233	0.826363	1.2499	1.70252	2.2344	0.14649
388.567	0.827324	1.25172	1.70312	2.22631	0.145669
388.902	0.828303	1.25348	1.70355	2.21983	0.144854
389.236	0.829298	1.25521	1.70386	2.2148	0.144048
389.571	0.830316	1.25691	1.70405	2.21151	0.143255
389.905	0.831366	1.2586	1.70414	2.21002	0.142476
390.24	0.832431	1.26021	1.70401	2.21019	0.141711
390.574	0.833524	1.26181	1.70379	2.21195	0.14096
390.909	0.834642	1.26337	1.70355	2.21512	0.140227
391.243	0.835791	1.26494	1.70334	2.21965	0.139511
391.578	0.836957	1.26649	1.70311	2.22534	0.138813
391.912	0.838144	1.26806	1.70301	2.23202	0.138138
392.247	0.839358	1.26962	1.70294	2.23976	0.137487
392.581	0.840603	1.27121	1.70302	2.2483	0.13686
392.916	0.841865	1.27277	1.70317	2.25721	0.136256
393.251	0.843158	1.2744	1.70357	2.26636	0.135677
393.585	0.844471	1.27606	1.70421	2.27551	0.135125
393.92	0.845805	1.27776	1.70511	2.28454	0.134596
394.255	0.847147	1.2795	1.70623	2.29318	0.134093
394.59	0.848508	1.28129	1.70766	2.30132	0.133618
394.924	0.849891	1.28311	1.7093	2.3089	0.133169
395.259	0.851287	1.28499	1.71125	2.31565	0.132744
395.594	0.852687	1.28689	1.71341	2.32136	0.13234
395.929	0.854098	1.28886	1.71586	2.32607	0.131958
396.263	0.855506	1.29084	1.71857	2.32971	0.131598
396.598	0.856906	1.29285	1.72147	2.33229	0.131254
396.933	0.858298	1.2949	1.72456	2.33372	0.13093
397.268	0.859688	1.29697	1.72784	2.33408	0.130622
397.603	0.861071	1.29908	1.73124	2.33353	0.130329
397.938	0.862431	1.3012	1.73473	2.33204	0.130045
398.272	0.863766	1.30331	1.7382	2.32969	0.129769
398.607	0.865079	1.30544	1.74167	2.32664	0.129501
398.942	0.866361	1.30758	1.7451	2.323	0.129238
399.277	0.867612	1.30973	1.74838	2.31891	0.128978
399.612	0.86884	1.31192	1.75156	2.31445	0.128722
399.947	0.870046	1.31416	1.75454	2.30989	0.128468
400.282	0.871222	1.31644	1.75731	2.3055	0.128213
400.617	0.872362	1.31875	1.75978	2.30127	0.127956
400.952	0.873476	1.32112	1.76193	2.29733	0.127695
401.287	0.874568	1.3236	1.76383	2.29383	0.127435
401.623	0.875642	1.32619	1.76546	2.29093	0.127175
401.958	0.876697	1.3289	1.76675	2.28878	0.126912
402.293	0.877751	1.33178	1.76783	2.28748	0.126651
402.628	0.878797	1.33478	1.76859	2.28723	0.126392
402.963	0.879834	1.33794	1.7691	2.28811	0.126133
403.298	0.880863	1.34121	1.76931	2.28992	0.125875
403.633	0.881902	1.34467	1.76936	2.29275	0.125621
403.969	0.882953	1.3483	1.76933	2.29667	0.125376
404.304	0.88402	1.35208	1.76924	2.30172	0.125138
404.639	0.885102	1.35599	1.76911	2.30796	0.124908
404.974	0.886215	1.36003	1.76907	2.31531	0.12469
405.31	0.887342	1.36413	1.76903	2.32377	0.124482
405.645	0.888488	1.36828	1.76916	2.3332	0.124282
405.98	0.889654	1.37243	1.76937	2.34332	0.124093
406.316	0.890854	1.37659	1.76989	2.35413	0.123917
406.651	0.892082	1.38071	1.77068	2.36554	0.123755
406.986	0.893334	1.38472	1.77174	2.37738	0.123603
407.322	0.894608	1.38859	1.77309	2.38956	0.123461
407.657	0.895907	1.3923	1.77473	2.40183	0.123332
407.992	0.897212	1.39579	1.7766	2.41405	0.123209
408.328	0.898531	1.39905	1.77882	2.426	0.123092
408.663	0.899865	1.40204	1.78128	2.43742	0.122984
408.999	0.901224	1.4048	1.7841	2.44835	0.122884
409.334	0.902591	1.40729	1.78719	2.45865	0.12279
409.67	0.903963	1.40948	1.79053	2.46824	0.122698
410.005	0.905341	1.4114	1.79407	2.47714	0.122608
410.341	0.90672	1.41305	1.79779	2.48517	0.12252
410.676	0.908093	1.41446	1.80167	2.49235	0.122433
411.012	0.909472	1.41564	1.80576	2.49863	0.122346
411.348	0.91086	1.41662	1.80995	2.50399	0.122263
411.683	0.912256	1.41745	1.81433	2.5087	0.12218
412.019	0.913646	1.41815	1.81881	2.51287	0.122095
412.354	0.915039	1.41873	1.82342	2.51665	0.122006
412.69	0.916434	1.41923	1.82808	2.52019	0.121916
413.026	0.917825	1.41968	1.83287	2.52349	0.121823
413.361	0.919216	1.4201	1.83773	2.52664	0.121727
413.697	0.920618	1.42051	1.84268	2.52972	0.121628
414.033	0.922027	1.42092	1.84761	2.53291	0.121524
414.369	0.923432	1.42136	1.85257	2.53645	0.121413
414.704	0.924829	1.42184	1.85752	2.54031	0.121293
415.04	0.926223	1.42233	1.86243	2.54445	0.121164
415.376	0.927604	1.42283	1.86718	2.54871	0.121029
415.712	0.928972	1.42334	1.87183	2.55287	0.120886
416.048	0.930328	1.42387	1.8762	2.55683	0.120733
416.383	0.931672	1.42437	1.8803	2.56055	0.120569
416.719	0.932993	1.42484	1.88403	2.564	0.120394
417.055	0.934281	1.4253	1.88741	2.56698	0.12021
417.391	0.935536	1.42574	1.89039	2.56911	0.120016
417.727	0.936756	1.42609	1.89288	2.57014	0.119817
418.063	0.937936	1.42638	1.89477	2.5698	0.119612
418.399	0.93908	1.42662	1.8961	2.56801	0.119404
418.735	0.940188	1.42681	1.89675	2.56477	0.119193
419.071	0.941255	1.42693	1.89684	2.56013	0.118982
419.407	0.942278	1.42701	1.89636	2.55404	0.118775
419.743	0.943256	1.42708	1.89535	2.54628	0.118575
420.079	0.944195	1.42713	1.89388	2.53676	0.118385
420.415	0.945097	1.42713	1.89185	2.52565	0.118205
420.751	0.945969	1.42713	1.88939	2.51316	0.118039
421.087	0.946815	1.42719	1.88663	2.49968	0.117887
421.423	0.947635	1.42728	1.88362	2.48548	0.117749
421.759	0.948432	1.42741	1.88055	2.47075	0.117631
422.095	0.949209	1.42763	1.87748	2.45563	0.117529
422.432	0.949971	1.42795	1.87448	2.44025	0.117447
422.768	0.950723	1.42834	1.87166	2.42495	0.117381
423.104	0.95147	1.4288	1.86901	2.41021	0.117331
423.44	0.952222	1.42939	1.86679	2.39633	0.117293
423.776	0.952971	1.43008	1.86504	2.3836	0.117268
424.113	0.953716	1.43084	1.86378	2.372	0.117254
424.449	0.954463	1.4317	1.86313	2.36151	0.11725
424.785	0.955214	1.43265	1.86305	2.35226	0.117249
425.121	0.955968	1.43367	1.86356	2.34434	0.117253
425.458	0.95673	1.43474	1.8647	2.33796	0.117255
425.794	0.957505	1.43588	1.8664	2.33327	0.117257
426.13	0.958291	1.43707	1.86876	2.33024	0.117255
426.467	0.959078	1.43827	1.8716	2.32871	0.117249
426.803	0.959869	1.4395	1.8749	2.32841	0.117239
427.139	0.96067	1.44077	1.87863	2.32925	0.117224
427.476	0.961479	1.44205	1.88267	2.33127	0.1172
427.812	0.9623	1.44332	1.88698	2.33438	0.117171
428.149	0.963131	1.4446	1.89144	2.33854	0.117134
428.485	0.963973	1.44588	1.89594	2.34362	0.117094
428.822	0.964817	1.44714	1.90043	2.34943	0.117047
429.158	0.965661	1.44839	1.90474	2.35569	0.116998
429.495	0.966508	1.44968	1.90889	2.36224	0.116946
429.831	0.96736	1.45097	1.91278	2.36913	0.116891
430.168	0.968214	1.45225	1.91629	2.3764	0.116832
430.504	0.969071	1.45353	1.91941	2.38393	0.116775
430.841	0.969915	1.45482	1.92199	2.39168	0.116716
431.177	0.970743	1.45609	1.92408	2.39952	0.116659
431.514	0.971546	1.45733	1.92559	2.40736	0.116602
431.851	0.972323	1.45859	1.92656	2.41499	0.116547
432.187	0.973069	1.45986	1.92701	2.42246	0.116493
432.524	0.973777	1.46105	1.92682	2.42977	0.116438
432.861	0.974444	1.46219	1.92604	2.43697	0.116382
433.197	0.975058	1.46327	1.92473	2.44401	0.116328
433.534	0.975603	1.46428	1.92285	2.45087	0.116272
433.871	0.976087	1.46518	1.92059	2.4575	0.116216
434.207	0.976503	1.46599	1.91787	2.4639	0.116159
434.544	0.976849	1.46669	1.91482	2.47003	0.116101
434.881	0.977119	1.46725	1.91142	2.47596	0.116041
435.218	0.977309	1.46757	1.90766	2.48162	0.115978
435.555	0.977427	1.46776	1.90373	2.48721	0.115914
435.891	0.977454	1.46776	1.89969	2.49267	0.11585
436.228	0.977399	1.46757	1.89557	2.49792	0.115784
436.565	0.977277	1.46716	1.89151	2.50294	0.115719
436.902	0.977082	1.46657	1.88738	2.50766	0.115653
437.239	0.976821	1.46579	1.88334	2.51205	0.115588
437.576	0.976495	1.46478	1.87938	2.51603	0.115521
437.913	0.976114	1.46355	1.87557	2.51964	0.115455
438.25	0.975692	1.46222	1.87208	2.52307	0.115391
438.587	0.975212	1.4607	1.86886	2.52608	0.115329
438.923	0.974705	1.45905	1.86594	2.52852	0.115269
439.26	0.974173	1.45723	1.86328	2.53035	0.115212
439.597	0.973611	1.45533	1.8608	2.53137	0.115157
439.934	0.973028	1.45331	1.85866	2.53168	0.115103
440.272	0.972432	1.4512	1.85683	2.53121	0.115051
440.609	0.971824	1.44903	1.85531	2.53013	0.115
440.946	0.971216	1.44688	1.85417	2.52849	0.114952
441.283	0.970591	1.44463	1.85325	2.52595	0.114905
441.62	0.969981	1.44236	1.85254	2.52254	0.11486
441.957	0.969366	1.44005	1.85194	2.51835	0.114814
442.294	0.968744	1.43776	1.85148	2.51335	0.114767
442.631	0.968119	1.43542	1.85119	2.50799	0.114719
442.968	0.967495	1.43307	1.85099	2.50237	0.114671
443.306	0.96686	1.43072	1.85079	2.49668	0.114622
443.643	0.966219	1.42836	1.8506	2.49088	0.114572
443.98	0.965558	1.42592	1.85024	2.48487	0.114523
444.317	0.964893	1.42345	1.84971	2.479	0.114472
444.654	0.964195	1.42093	1.84897	2.47347	0.114418
444.992	0.963466	1.41838	1.84803	2.46847	0.114361
445.329	0.962714	1.41575	1.84689	2.46446	0.114304
445.666	0.961937	1.41306	1.84545	2.46133	0.114247
446.004	0.961122	1.41031	1.84366	2.45891	0.11419
446.341	0.960278	1.40749	1.84159	2.45716	0.114134
446.678	0.959394	1.40456	1.83913	2.4561	0.11408
447.016	0.958473	1.40157	1.83632	2.45595	0.114025
447.353	0.9575	1.39852	1.83318	2.45671	0.11397
447.69	0.956486	1.3954	1.82975	2.45839	0.113918
448.028	0.955445	1.39222	1.82607	2.46098	0.113872
448.365	0.95437	1.389	1.82209	2.46395	0.113829
448.703	0.953256	1.38575	1.81792	2.46698	0.11379
449.04	0.952112	1.38247	1.81364	2.47019	0.113756
449.377	0.950932	1.37918	1.80922	2.47349	0.113726
449.715	0.949719	1.3759	1.80472	2.47681	0.113698
450.052	0.948478	1.37264	1.80025	2.48005	0.113675
450.39	0.947221	1.36944	1.79586	2.48295	0.113658
450.727	0.945957	1.36629	1.7916	2.48527	0.113647
451.065	0.944667	1.36322	1.78747	2.48661	0.11364
451.403	0.943353	1.36022	1.78358	2.48698	0.113636
451.74	0.942012	1.35732	1.77993	2.48673	0.113634
452.078	0.940646	1.35453	1.77649	2.4857	0.113633
452.415	0.939255	1.35184	1.77331	2.48386	0.11363
452.753	0.937843	1.3493	1.77049	2.48129	0.11363
453.091	0.936411	1.34689	1.768	2.47772	0.113628
453.428	0.934952	1.34458	1.76582	2.47313	0.113623
453.766	0.93344	1.34239	1.7639	2.46757	0.113613
454.104	0.93188	1.34029	1.76225	2.46129	0.113597
454.441	0.930266	1.33828	1.76078	2.45458	0.113574
454.779	0.928603	1.33636	1.75945	2.4472	0.113541
455.117	0.926883	1.3345	1.75827	2.43929	0.113499
455.455	0.925106	1.33272	1.75725	2.43096	0.113451
455.792	0.923262	1.33095	1.75624	2.42205	0.113391
456.13	0.921337	1.32916	1.75518	2.41285	0.113321
456.468	0.919321	1.32735	1.75401	2.40359	0.113238
456.806	0.917228	1.32551	1.75272	2.39444	0.113147
457.144	0.915059	1.32361	1.75126	2.38549	0.113044
457.481	0.912821	1.32164	1.74962	2.37664	0.112931
457.819	0.910506	1.31957	1.74778	2.36806	0.112812
458.157	0.908118	1.31738	1.74571	2.35982	0.112688
458.495	0.905652	1.31504	1.74332	2.35192	0.112558
458.833	0.903109	1.31253	1.7406	2.34474	0.112424
459.171	0.900502	1.30988	1.73759	2.33829	0.112289
459.509	0.897848	1.30709	1.73436	2.33257	0.112155
459.847	0.895148	1.30414	1.73088	2.32759	0.112022
460.185	0.892408	1.30102	1.72719	2.32333	0.111893
460.523	0.889628	1.29775	1.72329	2.31987	0.111771
460.861	0.886816	1.29431	1.71917	2.31725	0.111656
461.199	0.883981	1.29071	1.71488	2.31554	0.111548
461.537	0.88113	1.28699	1.71048	2.31478	0.111449
461.875	0.87828	1.28316	1.70604	2.31473	0.111361
462.213	0.875436	1.27923	1.70161	2.31534	0.111284
462.551	0.872593	1.27519	1.69713	2.31656	0.111217
462.889	0.869756	1.27108	1.69265	2.31833	0.11116
463.227	0.866928	1.26691	1.68815	2.32064	0.111115
463.565	0.864115	1.26269	1.68367	2.32353	0.111078
463.903	0.861323	1.25844	1.67928	2.32688	0.111051
464.242	0.858552	1.2542	1.67495	2.3305	0.11103
464.58	0.855801	1.24997	1.67069	2.33427	0.111016
464.918	0.853067	1.24574	1.66648	2.33828	0.111007
465.256	0.85034	1.2415	1.66224	2.34249	0.110998
465.594	0.847628	1.23731	1.65801	2.34689	0.110993
465.933	0.844925	1.23313	1.65376	2.35157	0.110988
466.271	0.842227	1.22896	1.6495	2.35648	0.110981
466.609	0.83953	1.22482	1.64523	2.36142	0.110971
466.947	0.836823	1.2207	1.64085	2.36636	0.110955
467.286	0.834099	1.21658	1.63636	2.3714	0.110932
467.624	0.831355	1.21245	1.63173	2.37658	0.110901
467.962	0.82858	1.20829	1.62694	2.38182	0.110859
468.301	0.825781	1.20411	1.62201	2.38712	0.110809
468.639	0.822944	1.19989	1.61691	2.3925	0.110748
468.977	0.820066	1.1956	1.61165	2.39774	0.110674
469.316	0.81714	1.19127	1.60621	2.4027	0.110588
469.654	0.814164	1.18686	1.60053	2.40759	0.110488
469.993	0.811136	1.18237	1.5947	2.41235	0.110375
470.331	0.808059	1.17778	1.58872	2.41683	0.11025
470.669	0.804927	1.17311	1.58259	2.42098	0.110115
471.008	0.80175	1.16836	1.57634	2.42478	0.10997
471.346	0.798521	1.16352	1.56998	2.42818	0.109815
471.685	0.795247	1.15861	1.56354	2.43095	0.10965
472.023	0.791933	1.15364	1.55704	2.43328	0.109478
472.362	0.788587	1.14862	1.5505	2.43535	0.109298
472.701	0.785211	1.14356	1.54399	2.43691	0.109117
473.039	0.781814	1.13846	1.53752	2.43799	0.108934
473.378	0.7784	1.13336	1.5311	2.43873	0.108749
473.716	0.774981	1.12828	1.52474	2.43917	0.108565
474.055	0.771558	1.12321	1.51847	2.4394	0.108383
474.393	0.76814	1.11818	1.51233	2.43937	0.108202
474.732	0.764734	1.11321	1.50632	2.43948	0.108027
475.071	0.761343	1.10831	1.50043	2.43962	0.107857
475.409	0.757968	1.10346	1.49471	2.43961	0.107694
475.748	0.754618	1.0987	1.48913	2.43966	0.107537
476.087	0.751295	1.09404	1.48368	2.43985	0.107383
476.425	0.747999	1.08945	1.47833	2.44016	0.107234
476.764	0.74473	1.08494	1.47314	2.44063	0.107089
477.103	0.741488	1.08051	1.46806	2.44117	0.106946
477.442	0.738271	1.07616	1.46308	2.44191	0.106806
477.78	0.735073	1.07188	1.45818	2.44248	0.106666
478.119	0.73189	1.06764	1.45336	2.44279	0.106524
478.458	0.728724	1.06345	1.44858	2.44297	0.106374
478.797	0.725567	1.05929	1.44384	2.44286	0.106216
479.136	0.722412	1.05514	1.43911	2.44237	0.106048
479.474	0.719253	1.051	1.43444	2.44148	0.105867
479.813	0.716087	1.04686	1.42977	2.43999	0.10567
480.152	0.712904	1.04271	1.42508	2.43784	0.105456
480.491	0.709698	1.03853	1.42037	2.43476	0.10522
480.83	0.706464	1.0343	1.41565	2.43085	0.104959
481.169	0.703201	1.03004	1.4109	2.42618	0.104671
481.508	0.699899	1.02572	1.40612	2.42067	0.104357
481.847	0.696553	1.02135	1.40131	2.41442	0.104014
482.186	0.69316	1.01693	1.39651	2.40745	0.103643
482.525	0.689719	1.01246	1.39164	2.39969	0.10324
482.864	0.686222	1.00793	1.38674	2.39117	0.102808
483.203	0.682672	1.00334	1.38181	2.38198	0.102344
483.542	0.679068	0.998698	1.37685	2.37233	0.101849
483.881	0.675411	0.994008	1.37185	2.36239	0.101328
484.22	0.671697	0.989277	1.36684	2.35223	0.100781
484.559	0.667929	0.98451	1.36178	2.34197	0.100209
484.898	0.664111	0.979703	1.35669	2.33163	0.099613
485.237	0.660242	0.974855	1.35152	2.32119	0.0989953
485.576	0.656324	0.969971	1.34632	2.31073	0.0983571
485.915	0.652364	0.965051	1.34107	2.30048	0.0976997
486.254	0.648363	0.96011	1.33576	2.29056	0.0970266
486.594	0.644325	0.955149	1.33039	2.28108	0.0963405
486.933	0.640252	0.950166	1.32495	2.27203	0.0956403
487.272	0.636148	0.945156	1.31943	2.26335	0.0949253
487.611	0.632016	0.940111	1.31382	2.25501	0.0941973
487.95	0.627858	0.935036	1.30812	2.24705	0.0934565
488.29	0.623674	0.929933	1.30234	2.23946	0.0927023
488.629	0.61947	0.924799	1.29647	2.2324	0.0919342
488.968	0.615244	0.919639	1.2905	2.22582	0.0911535
489.307	0.610998	0.914447	1.28443	2.2197	0.0903588
489.647	0.606732	0.909215	1.27825	2.21386	0.0895458
489.986	0.602445	0.903938	1.27197	2.20824	0.0887143
490.325	0.598138	0.898617	1.26559	2.20284	0.0878656
490.664	0.593809	0.893261	1.25911	2.19772	0.0869987
491.004	0.589457	0.887865	1.25255	2.1928	0.0861128
491.343	0.585084	0.882427	1.2459	2.1882	0.0852084
491.683	0.580688	0.87695	1.23917	2.18376	0.0842867
492.022	0.57627	0.87143	1.23236	2.1794	0.0833471
492.361	0.571827	0.865864	1.22547	2.17496	0.0823891
492.701	0.56736	0.860254	1.21851	2.17045	0.0814168
493.04	0.562869	0.854611	1.21151	2.16592	0.0804332
493.38	0.558357	0.848937	1.20445	2.16138	0.0794394
493.719	0.553823	0.843228	1.19735	2.15669	0.078438
494.059	0.549273	0.837489	1.19021	2.15193	0.0774324
494.398	0.544708	0.831725	1.18304	2.14696	0.0764259
494.738	0.54013	0.825936	1.17584	2.14172	0.075421
495.077	0.53554	0.820126	1.16862	2.1362	0.0744211
495.417	0.530944	0.814304	1.16139	2.13045	0.0734311
495.756	0.526348	0.808478	1.15415	2.12452	0.0724542
496.096	0.521756	0.802646	1.1469	2.11834	0.0714919
496.435	0.517172	0.796809	1.13965	2.11182	0.0705481
496.775	0.512602	0.790979	1.13239	2.10502	0.0696253
497.114	0.508048	0.78516	1.12513	2.09785	0.0687257
497.454	0.503514	0.779355	1.11786	2.09033	0.0678511
497.794	0.499004	0.77357	1.1106	2.08251	0.0670031
498.133	0.494525	0.767813	1.10336	2.07438	0.0661836
498.473	0.490082	0.762086	1.09611	2.06601	0.0653935
498.813	0.485675	0.75639	1.08887	2.05728	0.0646324
499.152	0.481309	0.750732	1.08164	2.04826	0.0639021
499.492	0.476985	0.74512	1.07441	2.03896	0.0632022
499.832	0.472706	0.739555	1.0672	2.02938	0.0625325
500.172	0.468473	0.734037	1.06001	2.01953	0.0618927
500.511	0.46429	0.728572	1.05283	2.00946	0.0612821
500.851	0.460158	0.723161	1.04568	1.99908	0.0607006
501.191	0.456078	0.717802	1.03854	1.9885	0.0601474
501.531	0.452047	0.712498	1.03143	1.97766	0.0596212
501.87	0.448067	0.707253	1.02436	1.96667	0.0591223
502.21	0.444135	0.702065	1.01732	1.95549	0.0586488
502.55	0.440254	0.696935	1.01032	1.94419	0.0581998
502.89	0.436423	0.691859	1.00336	1.93274	0.0577746
503.23	0.43264	0.68684	0.99645	1.92121	0.0573719
503.57	0.428905	0.681875	0.989589	1.90956	0.056992
503.909	0.425217	0.676963	0.982783	1.89795	0.056633
504.249	0.421571	0.672105	0.976031	1.88628	0.0562942
504.589	0.417968	0.6673	0.969342	1.87468	0.0559752
504.929	0.414406	0.662546	0.962708	1.86308	0.0556745
505.269	0.410886	0.65784	0.956139	1.85155	0.055391
505.609	0.407406	0.653184	0.949632	1.84007	0.0551242
505.949	0.403964	0.648575	0.943191	1.82875	0.0548735
506.289	0.400558	0.644013	0.936811	1.81756	0.0546382
506.629	0.397187	0.639497	0.930495	1.80662	0.0544165
506.969	0.393849	0.635029	0.924237	1.79583	0.0542081
507.309	0.390545	0.630605	0.91804	1.78527	0.054012
507.649	0.387275	0.626225	0.911896	1.77489	0.0538264
507.989	0.384038	0.621887	0.90581	1.76476	0.0536505
508.329	0.380833	0.617592	0.899775	1.75486	0.0534839
508.669	0.377657	0.613335	0.893789	1.74524	0.0533259
509.009	0.374511	0.609116	0.887845	1.73586	0.0531749
509.35	0.371394	0.604933	0.88194	1.72674	0.0530297
509.69	0.368305	0.600786	0.876072	1.71782	0.0528903
510.03	0.365245	0.596671	0.870238	1.70914	0.0527548
510.37	0.362212	0.592584	0.864432	1.70067	0.0526224
510.71	0.359207	0.588528	0.858657	1.69244	0.0524928
511.05	0.356226	0.584496	0.852904	1.68442	0.0523661
511.39	0.35327	0.580488	0.84717	1.67659	0.0522413
511.731	0.350336	0.576501	0.841452	1.66892	0.0521173
512.071	0.347425	0.572535	0.835748	1.6614	0.051994
512.411	0.344537	0.568587	0.830059	1.65401	0.0518715
512.751	0.341669	0.564655	0.824382	1.64675	0.0517481
513.092	0.338819	0.560736	0.818716	1.63961	0.0516248
513.432	0.335988	0.556832	0.813062	1.63258	0.0515017
513.772	0.333171	0.55294	0.807416	1.62561	0.0513789
514.113	0.330369	0.54906	0.801779	1.61872	0.0512556
514.453	0.32758	0.545191	0.796152	1.61188	0.0511315
514.793	0.324806	0.541335	0.790536	1.60509	0.0510068
515.134	0.322044	0.53749	0.784936	1.59835	0.0508818
515.474	0.319291	0.533657	0.77935	1.59165	0.0507557
515.814	0.31655	0.529836	0.77378	1.58499	0.05063
516.155	0.313818	0.52603	0.768229	1.57834	0.0505043
516.495	0.311096	0.522237	0.7627	1.57169	0.0503785
516.835	0.308385	0.518459	0.757193	1.56507	0.0502518
517.176	0.305685	0.514697	0.751713	1.55845	0.0501245
517.516	0.302997	0.510953	0.746262	1.55184	0.049997
517.857	0.300321	0.507228	0.740846	1.54523	0.0498698
518.197	0.297657	0.503522	0.735464	1.53861	0.0497422
518.538	0.295009	0.499839	0.730118	1.53198	0.0496155
518.878	0.292376	0.49618	0.72481	1.52533	0.0494894
519.219	0.289762	0.492544	0.719545	1.51864	0.0493634
519.559	0.287167	0.488932	0.714321	1.51194	0.0492375
519.9	0.284593	0.485349	0.709145	1.50521	0.0491125
520.24	0.28204	0.481795	0.704014	1.49844	0.048989
520.581	0.279512	0.47827	0.698933	1.49164	0.0488675
520.921	0.277008	0.474776	0.693895	1.48478	0.0487475
521.262	0.27453	0.471315	0.688906	1.47789	0.0486301
521.603	0.27208	0.467886	0.683964	1.47094	0.0485153
521.943	0.269657	0.464487	0.679071	1.46395	0.0484026
522.284	0.267261	0.461121	0.674223	1.45692	0.0482926
522.625	0.264894	0.457791	0.669423	1.44984	0.0481861
522.965	0.262554	0.454494	0.664663	1.44272	0.0480834
523.306	0.260243	0.45123	0.659947	1.43556	0.0479848
523.647	0.257959	0.447998	0.65527	1.42836	0.0478891
523.987	0.255703	0.444799	0.650634	1.42114	0.0477974
524.328	0.253474	0.441631	0.646038	1.4139	0.0477092
524.669	0.251271	0.438493	0.641479	1.40665	0.0476239
525.009	0.249093	0.435387	0.636952	1.3994	0.0475419
525.35	0.24694	0.432313	0.63246	1.39217	0.0474634
525.691	0.244812	0.429268	0.627997	1.38493	0.047388
526.032	0.24271	0.426251	0.623568	1.37771	0.0473154
526.372	0.240631	0.423262	0.619169	1.37052	0.0472442
526.713	0.238576	0.420301	0.614803	1.36337	0.0471752
527.054	0.236545	0.417368	0.610466	1.35624	0.0471077
527.395	0.234539	0.414462	0.606157	1.34916	0.0470411
527.736	0.232557	0.411585	0.601877	1.34213	0.0469758
528.077	0.230602	0.408736	0.597627	1.33515	0.0469121
528.417	0.228673	0.405913	0.593409	1.3282	0.0468492
528.758	0.226771	0.403118	0.589226	1.32132	0.0467874
529.099	0.224896	0.40035	0.585076	1.31449	0.0467261
529.44	0.223051	0.397611	0.580962	1.30771	0.0466665
529.781	0.221235	0.394901	0.576881	1.30099	0.0466086
530.122	0.21945	0.392218	0.572837	1.29432	0.0465529
530.463	0.217696	0.389566	0.568832	1.2877	0.0465001
530.804	0.215975	0.386942	0.56487	1.28113	0.0464511
531.145	0.214287	0.384345	0.560951	1.27461	0.0464058
531.486	0.212632	0.381777	0.557078	1.26815	0.0463652
531.827	0.21101	0.379237	0.553248	1.26174	0.0463291
532.168	0.209423	0.376727	0.549464	1.25539	0.0462991
532.509	0.207869	0.374246	0.545728	1.2491	0.0462754
532.85	0.206349	0.371792	0.54204	1.24287	0.0462584
533.191	0.204863	0.369367	0.538402	1.23671	0.0462486
533.532	0.203411	0.36697	0.534814	1.23061	0.0462462
533.873	0.201991	0.364598	0.531276	1.22457	0.046251
534.214	0.200602	0.362256	0.527787	1.21862	0.0462628
534.555	0.199244	0.35994	0.524345	1.21273	0.0462807
534.896	0.197915	0.357652	0.520951	1.20692	0.0463053
535.238	0.196616	0.355392	0.517604	1.20119	0.0463356
535.579	0.195343	0.353158	0.514303	1.19553	0.0463709
535.92	0.194097	0.350951	0.511046	1.18995	0.0464103
536.261	0.192876	0.34877	0.507831	1.18443	0.0464526
536.602	0.191679	0.346616	0.504655	1.17899	0.0464964
536.944	0.190504	0.34449	0.501516	1.17362	0.0465403
537.285	0.189349	0.34239	0.498411	1.16831	0.046583
537.626	0.188216	0.340318	0.49534	1.16305	0.0466246
537.967	0.187101	0.33827	0.4923	1.15785	0.0466628
538.308	0.186003	0.336248	0.489289	1.15268	0.0466971
538.65	0.184921	0.334251	0.486303	1.14756	0.0467258
538.991	0.183855	0.332279	0.483341	1.14246	0.0467479
539.332	0.182802	0.330332	0.480401	1.13739	0.0467622
539.674	0.181762	0.32841	0.477482	1.13235	0.046768
540.015	0.180735	0.32651	0.47458	1.12731	0.0467652
540.356	0.179719	0.324633	0.471699	1.12228	0.0467542
540.698	0.178714	0.322778	0.468834	1.11725	0.0467332
541.039	0.177719	0.320944	0.465984	1.11223	0.0467028
541.38	0.176733	0.319132	0.46315	1.1072	0.0466622
541.722	0.175756	0.317341	0.460332	1.10217	0.0466119
542.063	0.174788	0.315569	0.457529	1.09714	0.0465517
542.404	0.173828	0.313818	0.454743	1.09211	0.0464828
542.746	0.172878	0.312084	0.451973	1.08708	0.0464058
543.087	0.171936	0.31037	0.449223	1.08204	0.0463212
543.429	0.171002	0.308672	0.446491	1.07702	0.0462284
543.77	0.170075	0.306994	0.443777	1.072	0.0461289
544.112	0.169159	0.305333	0.441084	1.06699	0.0460226
544.453	0.168252	0.30369	0.438413	1.062	0.0459109
544.795	0.167355	0.302061	0.435765	1.05703	0.0457942
545.136	0.166467	0.300449	0.43314	1.05208	0.0456734
545.478	0.16559	0.298851	0.43054	1.04715	0.045549
545.819	0.164723	0.297266	0.427966	1.04226	0.0454214
546.161	0.163867	0.295695	0.425418	1.0374	0.0452905
546.502	0.163022	0.294136	0.422897	1.03257	0.0451573
546.844	0.16219	0.292588	0.420402	1.02778	0.0450218
547.185	0.161368	0.29105	0.417936	1.02304	0.044885
547.527	0.160557	0.28952	0.415497	1.01834	0.0447467
547.869	0.159755	0.287997	0.413084	1.01368	0.044607
548.21	0.158964	0.28648	0.410698	1.00907	0.0444667
548.552	0.158184	0.284969	0.408338	1.00452	0.0443253
548.894	0.157412	0.283462	0.406002	1.00001	0.044183
549.235	0.156651	0.28196	0.403689	0.995543	0.0440403
549.577	0.155897	0.28046	0.401399	0.99113	0.0438973
549.919	0.15515	0.278962	0.399129	0.986769	0.0437542
550.26	0.154409	0.277466	0.396878	0.982456	0.0436109
550.602	0.153674	0.275972	0.394645	0.978192	0.0434677
550.944	0.152944	0.27448	0.392429	0.973974	0.0433259
551.285	0.152219	0.272991	0.390227	0.969803	0.0431842
551.627	0.151497	0.271505	0.388037	0.965674	0.0430437
551.969	0.150777	0.270022	0.385858	0.961586	0.042905
552.311	0.150058	0.268542	0.383687	0.957541	0.0427683
552.652	0.14934	0.267067	0.381524	0.953536	0.0426338
552.994	0.148622	0.265599	0.379369	0.949563	0.0425023
553.336	0.147904	0.264137	0.377221	0.945622	0.0423743
553.678	0.147186	0.262682	0.375079	0.941708	0.0422507
554.02	0.146468	0.261236	0.37294	0.937821	0.0421303
554.362	0.145747	0.259799	0.370807	0.933955	0.0420146
554.703	0.145026	0.258371	0.368678	0.930113	0.0419042
555.045	0.144302	0.256952	0.366556	0.926293	0.0417988
555.387	0.143578	0.255546	0.36444	0.922491	0.0416986
555.729	0.142851	0.254151	0.362333	0.918706	0.0416043
556.071	0.142122	0.252767	0.360235	0.914935	0.0415159
556.413	0.141392	0.251394	0.358145	0.91118	0.0414332
556.755	0.140659	0.250033	0.356065	0.907441	0.0413551
557.097	0.139924	0.248681	0.353998	0.903717	0.0412829
557.439	0.139189	0.247341	0.351944	0.900012	0.041216
557.781	0.138451	0.24601	0.349905	0.896324	0.0411535
558.123	0.137711	0.24469	0.347881	0.892653	0.0410953
558.465	0.136971	0.243378	0.345875	0.889003	0.0410414
558.807	0.136229	0.242071	0.343884	0.88537	0.0409907
559.149	0.135487	0.240772	0.341909	0.88176	0.0409426
559.491	0.134743	0.239477	0.339951	0.878171	0.0408962
559.833	0.133998	0.238186	0.33801	0.874605	0.0408516
560.175	0.133252	0.236897	0.336084	0.871062	0.0408081
560.517	0.132504	0.235609	0.334172	0.867541	0.0407641
560.859	0.131755	0.23432	0.332273	0.864037	0.0407199
561.201	0.131005	0.233027	0.330387	0.860552	0.0406748
561.543	0.130253	0.231729	0.328508	0.857077	0.0406274
561.885	0.1295	0.230426	0.326637	0.853619	0.0405776
562.227	0.128743	0.229115	0.324772	0.850168	0.0405246
562.57	0.127984	0.227795	0.322912	0.846726	0.0404683
562.912	0.127221	0.226464	0.321051	0.843285	0.040408
563.254	0.126454	0.22512	0.319189	0.839844	0.040343
563.596	0.125682	0.223761	0.317325	0.836394	0.0402735
563.938	0.124904	0.222387	0.315455	0.832936	0.0401987
564.28	0.124119	0.220997	0.313576	0.829461	0.0401184
564.623	0.123326	0.219591	0.311689	0.825975	0.0400323
564.965	0.122524	0.218166	0.309791	0.822469	0.0399404
565.307	0.121712	0.216723	0.307881	0.818944	0.0398429
565.649	0.120889	0.215261	0.305956	0.815393	0.0397394
565.992	0.120055	0.21378	0.304019	0.811819	0.0396302
566.334	0.119208	0.212281	0.302067	0.808216	0.0395153
566.676	0.11835	0.210764	0.3001	0.804591	0.0393948
567.018	0.117478	0.209232	0.298118	0.800944	0.0392689
567.361	0.116593	0.207684	0.296123	0.797281	0.0391378
567.703	0.115696	0.206122	0.294115	0.793598	0.0390021
568.045	0.114787	0.204548	0.292094	0.7899	0.0388622
568.388	0.113866	0.202964	0.290062	0.786188	0.0387181
568.73	0.112933	0.201373	0.288022	0.782469	0.0385705
569.072	0.111992	0.199776	0.285973	0.778743	0.0384193
569.415	0.111042	0.198176	0.283919	0.775022	0.0382657
569.757	0.110086	0.196577	0.281861	0.771307	0.0381097
570.1	0.109124	0.194981	0.279803	0.767604	0.0379521
570.442	0.108159	0.193389	0.277746	0.763912	0.0377937
570.784	0.107193	0.191806	0.275691	0.760239	0.0376343
571.127	0.106226	0.190233	0.273643	0.756587	0.0374747
571.469	0.105261	0.188672	0.271604	0.752963	0.0373152
571.812	0.104301	0.187126	0.269574	0.749367	0.037156
572.154	0.103345	0.185598	0.267557	0.745808	0.0369984
572.497	0.102396	0.184088	0.265555	0.742286	0.0368422
572.839	0.101456	0.182599	0.263569	0.738798	0.0366882
573.182	0.100524	0.181129	0.261601	0.735346	0.0365363
573.524	0.0996033	0.17968	0.259651	0.731936	0.0363867
573.867	0.0986935	0.178253	0.257722	0.728567	0.0362404
574.209	0.0977958	0.176848	0.255817	0.725241	0.036097
574.552	0.0969105	0.175465	0.253935	0.72196	0.0359573
574.894	0.0960382	0.174105	0.252077	0.718726	0.0358225
575.237	0.0951797	0.172768	0.250247	0.715537	0.0356918
575.58	0.0943352	0.171452	0.248442	0.712391	0.035566
575.922	0.0935054	0.170156	0.246666	0.709291	0.0354448
576.265	0.0926914	0.168881	0.244919	0.70624	0.0353292
576.607	0.0918932	0.167628	0.243204	0.703238	0.0352198
576.95	0.0911108	0.166395	0.24152	0.700286	0.0351161
577.293	0.0903456	0.165186	0.239868	0.697387	0.0350198
577.635	0.0895986	0.163998	0.238251	0.694541	0.0349314
577.978	0.0888706	0.162831	0.236668	0.691747	0.0348501
578.321	0.088163	0.161687	0.235122	0.689008	0.0347771
578.663	0.0874769	0.160567	0.233614	0.686329	0.0347127
579.006	0.0868138	0.159472	0.232147	0.683712	0.034658
579.349	0.0861743	0.158405	0.230719	0.681158	0.0346126
579.692	0.0855594	0.157365	0.229333	0.67867	0.0345769
580.034	0.0849723	0.156357	0.227989	0.676249	0.0345522
580.377	0.0844136	0.155379	0.226689	0.673895	0.0345382
580.72	0.0838844	0.154432	0.225432	0.671609	0.0345341
581.063	0.0833855	0.153519	0.224219	0.669394	0.0345409
581.405	0.0829177	0.15264	0.22305	0.667254	0.0345587
581.748	0.0824812	0.1518	0.221925	0.665187	0.0345875
582.091	0.0820763	0.150996	0.220844	0.663194	0.0346266
582.434	0.0817035	0.15023	0.219806	0.661275	0.0346765
582.777	0.0813644	0.149503	0.218811	0.659429	0.0347373
583.12	0.0810574	0.148813	0.217858	0.657654	0.0348079
583.462	0.0807811	0.148162	0.216945	0.655952	0.0348873
583.805	0.0805352	0.147549	0.216071	0.654321	0.034976
584.148	0.0803186	0.146975	0.215235	0.652759	0.0350735
584.491	0.0801291	0.146438	0.214434	0.651262	0.0351788
584.834	0.0799662	0.145935	0.213666	0.649824	0.035291
585.177	0.0798276	0.145466	0.212929	0.648445	0.0354106
585.52	0.0797124	0.145028	0.212221	0.647119	0.035536
585.863	0.0796162	0.144618	0.211537	0.645842	0.0356662
586.206	0.0795367	0.144236	0.210877	0.644613	0.0358004
586.549	0.0794727	0.143879	0.210239	0.643424	0.0359388
586.892	0.0794213	0.143544	0.209619	0.642271	0.0360802
587.235	0.0793799	0.143227	0.209014	0.641146	0.0362239
587.578	0.0793472	0.142923	0.208421	0.640042	0.0363687
587.921	0.0793199	0.142631	0.207838	0.638958	0.0365148
588.264	0.0792962	0.142347	0.207261	0.637888	0.0366603
588.607	0.0792724	0.142067	0.206689	0.636824	0.0368044
588.95	0.0792474	0.141789	0.206118	0.635764	0.0369473
589.293	0.07922	0.141509	0.205546	0.634699	0.0370886
589.636	0.0791874	0.141223	0.204971	0.633627	0.0372274
589.979	0.0791486	0.140928	0.204391	0.632543	0.0373634
590.322	0.0791028	0.140622	0.203803	0.631444	0.0374961
590.665	0.0790486	0.140303	0.203206	0.630332	0.037626
591.008	0.0789858	0.13997	0.202601	0.629204	0.037752
591.351	0.0789133	0.139622	0.201986	0.628056	0.0378746
591.694	0.0788321	0.139259	0.201362	0.62689	0.0379949
592.037	0.0787423	0.138878	0.200726	0.625706	0.0381123
592.381	0.0786433	0.13848	0.20008	0.624505	0.0382273
592.724	0.0785369	0.138066	0.199424	0.623288	0.0383404
593.067	0.0784237	0.137638	0.198759	0.62206	0.0384521
593.41	0.0783046	0.137197	0.198087	0.620825	0.0385631
593.753	0.0781806	0.136746	0.197409	0.619583	0.0386735
594.096	0.0780524	0.136285	0.196727	0.618337	0.0387845
594.44	0.0779219	0.135818	0.196043	0.617092	0.0388969
594.783	0.0777895	0.135344	0.195356	0.61585	0.03901
595.126	0.0776562	0.134868	0.19467	0.614615	0.0391253
595.469	0.0775242	0.134392	0.193987	0.613389	0.0392432
595.813	0.0773938	0.133919	0.193308	0.612176	0.0393639
596.156	0.0772653	0.133449	0.192634	0.610976	0.0394875
596.499	0.077139	0.132983	0.191968	0.60979	0.0396143
596.842	0.077015	0.132522	0.19131	0.608618	0.0397443
597.186	0.076894	0.132069	0.190661	0.607463	0.0398781
597.529	0.0767758	0.131622	0.19002	0.606323	0.0400151
597.872	0.0766602	0.131183	0.18939	0.605198	0.0401564
598.216	0.0765482	0.130753	0.188773	0.604088	0.040302
598.559	0.0764385	0.130332	0.188167	0.602993	0.0404515
598.902	0.0763303	0.129918	0.187573	0.601909	0.0406049
599.246	0.0762237	0.129511	0.186992	0.600837	0.0407627
599.589	0.0761186	0.129111	0.186423	0.599776	0.0409249
599.933	0.0760157	0.12872	0.185867	0.598724	0.0410925
600.276	0.0759147	0.128335	0.185323	0.597681	0.0412654
600.619	0.0758152	0.127958	0.184793	0.596648	0.041445
600.963	0.0757185	0.12759	0.184278	0.595626	0.0416311
601.306	0.0756234	0.127228	0.183775	0.594613	0.0418234
601.65	0.0755303	0.126874	0.183286	0.59361	0.0420225
601.993	0.0754409	0.126529	0.182811	0.592619	0.0422289
602.337	0.0753555	0.126193	0.182349	0.59164	0.0424431
602.68	0.0752755	0.125868	0.181902	0.590675	0.0426659
603.024	0.0752004	0.125553	0.181467	0.589725	0.0428969
603.367	0.0751304	0.125248	0.181046	0.588793	0.0431365
603.711	0.075067	0.124956	0.180638	0.58788	0.0433836
604.054	0.0750093	0.124675	0.180242	0.586984	0.0436376
604.398	0.0749584	0.124408	0.179856	0.586109	0.0438986
604.741	0.074915	0.124152	0.179482	0.585255	0.0441661
605.085	0.0748784	0.123909	0.179117	0.584421	0.0444397
605.428	0.0748488	0.123677	0.178761	0.583609	0.0447192
605.772	0.0748244	0.123457	0.178412	0.582818	0.0450028
606.115	0.0748053	0.123248	0.17807	0.582047	0.0452894
606.459	0.0747914	0.123049	0.177733	0.581296	0.0455774
606.803	0.0747815	0.122858	0.177401	0.58056	0.0458662
607.146	0.074775	0.122674	0.177071	0.579841	0.0461553
607.49	0.0747706	0.122495	0.176744	0.579134	0.0464437
607.833	0.074767	0.122321	0.176417	0.578439	0.0467311
608.177	0.0747633	0.12215	0.176092	0.577752	0.0470166
608.521	0.074758	0.121981	0.175766	0.577071	0.0472986
608.864	0.0747508	0.121812	0.17544	0.576394	0.0475762
609.208	0.0747416	0.121643	0.175112	0.575719	0.0478494
609.552	0.0747294	0.121471	0.174783	0.575043	0.0481187
609.896	0.0747131	0.121296	0.174453	0.574366	0.048384
610.239	0.0746923	0.121116	0.17412	0.573683	0.0486452
610.583	0.0746673	0.120933	0.173785	0.572996	0.0489023
610.927	0.074638	0.120744	0.17345	0.572303	0.049155
611.27	0.0746045	0.12055	0.173111	0.571603	0.0494032
611.614	0.0745673	0.12035	0.17277	0.570899	0.0496471
611.958	0.0745273	0.120144	0.172426	0.57019	0.0498882
612.302	0.0744843	0.119932	0.172081	0.569476	0.0501276
612.646	0.0744385	0.119715	0.171734	0.568759	0.0503646
612.989	0.0743917	0.119494	0.171385	0.56804	0.0505999
613.333	0.0743456	0.119268	0.171035	0.567324	0.0508335
613.677	0.0743001	0.119039	0.170684	0.566609	0.0510662
614.021	0.0742566	0.118806	0.170332	0.565902	0.0512985
614.365	0.0742163	0.118571	0.169979	0.565202	0.0515311
614.708	0.07418	0.118334	0.169625	0.564512	0.0517652
615.052	0.0741482	0.118095	0.169273	0.563833	0.0520011
615.396	0.0741215	0.117856	0.168922	0.563167	0.0522374
615.74	0.0741021	0.117618	0.168572	0.562519	0.0524755
616.084	0.0740902	0.11738	0.168225	0.561888	0.0527156
616.428	0.0740847	0.117144	0.167881	0.561275	0.0529587
616.772	0.074087	0.116911	0.16754	0.560683	0.0532055
617.116	0.0740974	0.116682	0.167205	0.56011	0.0534557
617.46	0.0741154	0.116456	0.166876	0.559555	0.0537102
617.803	0.0741414	0.116235	0.166553	0.559019	0.0539685
618.147	0.0741749	0.11602	0.166237	0.558502	0.0542302
618.491	0.0742163	0.11581	0.165928	0.558004	0.0544969
618.835	0.0742635	0.115607	0.165626	0.557521	0.0547686
619.179	0.0743149	0.11541	0.165331	0.557051	0.0550457
619.523	0.0743714	0.11522	0.165043	0.556595	0.0553281
619.867	0.0744316	0.115037	0.164764	0.556147	0.0556152
620.211	0.0744941	0.114861	0.164491	0.555707	0.0559074
620.555	0.0745585	0.114693	0.164224	0.555274	0.0562042
620.899	0.0746234	0.114532	0.163962	0.554846	0.0565056
621.243	0.0746877	0.114379	0.163706	0.55442	0.0568122
621.587	0.0747492	0.114233	0.163453	0.553992	0.057123
621.931	0.0748077	0.114094	0.163203	0.55356	0.0574377
622.276	0.0748639	0.11396	0.162956	0.553126	0.0577556
622.62	0.0749161	0.113832	0.162711	0.552683	0.0580754
622.964	0.0749631	0.113709	0.162465	0.552233	0.058397
623.308	0.0750043	0.11359	0.162219	0.551773	0.0587187
623.652	0.0750388	0.113475	0.16197	0.551302	0.05904
623.996	0.0750655	0.113361	0.16172	0.550818	0.0593598
624.34	0.0750845	0.113249	0.161467	0.550321	0.0596767
624.684	0.0750963	0.113136	0.161211	0.54981	0.0599899
625.028	0.0751016	0.113023	0.160952	0.549285	0.0602977
625.373	0.0750987	0.112909	0.16069	0.548745	0.0605986
625.717	0.075087	0.112791	0.160422	0.548191	0.0608916
626.061	0.0750668	0.112669	0.16015	0.547623	0.0611748
626.405	0.0750377	0.112541	0.159873	0.54704	0.061447
626.749	0.0749999	0.112406	0.159592	0.546442	0.0617076
627.094	0.0749542	0.112264	0.159307	0.545832	0.0619552
627.438	0.0749007	0.112113	0.159018	0.545209	0.0621891
627.782	0.0748396	0.111952	0.158723	0.544574	0.0624072
628.126	0.0747693	0.111781	0.158424	0.543929	0.0626091
628.47	0.0746905	0.111598	0.158118	0.543274	0.0627942
628.815	0.0746041	0.111404	0.157808	0.54261	0.0629618
629.159	0.0745107	0.111198	0.157494	0.541937	0.0631122
629.503	0.0744109	0.110981	0.157176	0.541256	0.0632461
629.848	0.0743059	0.110753	0.156854	0.540568	0.0633627
630.192	0.0741955	0.110512	0.156527	0.539872	0.0634621
630.536	0.0740808	0.110261	0.156195	0.539171	0.0635441
630.881	0.0739611	0.109999	0.155858	0.538466	0.0636105
631.225	0.0738386	0.109728	0.155517	0.537756	0.0636615
631.569	0.0737142	0.109448	0.155173	0.537039	0.0636984
631.914	0.073589	0.10916	0.154825	0.536316	0.0637228
632.258	0.0734639	0.108867	0.154475	0.535589	0.0637363
632.602	0.0733401	0.108567	0.154119	0.534858	0.0637387
632.947	0.0732178	0.108264	0.153761	0.534123	0.0637323
633.291	0.0730985	0.107958	0.1534	0.533386	0.0637186
633.635	0.0729818	0.10765	0.153036	0.532647	0.0637002
633.98	0.0728692	0.107342	0.15267	0.531903	0.0636771
634.324	0.0727606	0.107033	0.152303	0.531154	0.0636517
634.669	0.0726568	0.106726	0.151933	0.530406	0.0636261
635.013	0.0725577	0.10642	0.151561	0.529657	0.063601
635.358	0.072463	0.106115	0.151185	0.528908	0.0635768
635.702	0.0723722	0.105813	0.150808	0.52816	0.0635562
636.046	0.0722847	0.105512	0.150428	0.527414	0.0635394
636.391	0.0721989	0.105214	0.150046	0.526667	0.0635277
636.735	0.0721146	0.104916	0.149661	0.525921	0.0635203
637.08	0.0720312	0.104619	0.149273	0.525176	0.0635199
637.424	0.0719484	0.104324	0.148882	0.524438	0.0635261
637.769	0.0718643	0.104028	0.148488	0.523701	0.0635381
638.113	0.0717772	0.10373	0.14809	0.522968	0.0635559
638.458	0.0716859	0.103431	0.14769	0.522237	0.0635796
638.802	0.0715884	0.103129	0.147287	0.521509	0.0636078
639.147	0.0714839	0.102824	0.14688	0.520782	0.0636404
639.492	0.0713724	0.102514	0.14647	0.520058	0.0636756
639.836	0.0712537	0.102201	0.146057	0.519338	0.063715
640.181	0.0711269	0.101884	0.145643	0.518624	0.0637555
640.525	0.0709903	0.101562	0.145227	0.51791	0.0637959
640.87	0.0708437	0.101235	0.144809	0.5172	0.0638355
641.215	0.0706868	0.100903	0.144393	0.516494	0.0638733
641.559	0.0705197	0.100567	0.143976	0.515792	0.0639083
641.904	0.0703441	0.100227	0.143559	0.515094	0.0639403
642.248	0.0701605	0.0998851	0.143146	0.514403	0.0639675
642.593	0.0699694	0.0995415	0.142736	0.513718	0.0639909
642.938	0.0697706	0.099196	0.142328	0.51304	0.0640076
643.282	0.0695642	0.0988502	0.141926	0.512367	0.0640179
643.627	0.0693518	0.0985048	0.141527	0.511706	0.0640216
643.972	0.0691346	0.0981607	0.141134	0.511051	0.0640191
644.316	0.0689144	0.097821	0.140746	0.510406	0.064011
644.661	0.0686929	0.097485	0.140364	0.50977	0.0639968
645.006	0.0684701	0.0971539	0.139989	0.509143	0.0639759
645.351	0.0682465	0.0968281	0.13962	0.508523	0.0639503
645.695	0.0680231	0.0965079	0.139256	0.507911	0.0639183
646.04	0.0678003	0.0961941	0.138897	0.507304	0.0638808
646.385	0.0675795	0.0958867	0.138543	0.506704	0.0638379
646.729	0.0673617	0.095586	0.138191	0.506101	0.0637907
647.074	0.0671474	0.0952927	0.137841	0.505495	0.0637387
647.419	0.0669365	0.0950036	0.137492	0.504882	0.0636808
647.764	0.066728	0.0947189	0.137142	0.504254	0.0636165
648.109	0.0665229	0.0944377	0.13679	0.503611	0.0635472
648.453	0.0663218	0.0941592	0.136433	0.502946	0.063471
648.798	0.0661232	0.0938817	0.136069	0.50225	0.0633873
649.143	0.0659279	0.0936042	0.135698	0.501519	0.0632971
649.488	0.0657357	0.0933253	0.135317	0.500745	0.0632005
649.833	0.0655452	0.0930433	0.134924	0.499921	0.0630958
650.178	0.0653557	0.0927549	0.13452	0.499045	0.0629825
650.523	0.0651661	0.0924616	0.134102	0.498108	0.0628612
650.867	0.064977	0.0921622	0.133669	0.497111	0.0627331
651.212	0.0647878	0.0918563	0.133221	0.496046	0.0625979
651.557	0.0645963	0.0915426	0.132757	0.49491	0.0624566
651.902	0.0644038	0.0912227	0.13228	0.493707	0.0623131
652.247	0.0642095	0.0908962	0.13179	0.492437	0.0621678
652.592	0.064012	0.0905637	0.131288	0.491104	0.0620215
652.937	0.063812	0.090227	0.130777	0.489715	0.0618774
653.282	0.0636099	0.0898905	0.13026	0.488279	0.0617394
653.627	0.0634065	0.0895552	0.129739	0.486808	0.0616107
653.971	0.063202	0.0892237	0.129219	0.485312	0.0614944
654.316	0.0629961	0.088898	0.128702	0.483806	0.061393
654.661	0.0627917	0.0885817	0.128195	0.482308	0.0613102
655.006	0.0625882	0.0882755	0.127699	0.480832	0.0612455
655.351	0.0623864	0.0879824	0.127217	0.479393	0.0612002
655.696	0.0621894	0.0877056	0.126753	0.478011	0.0611777
656.041	0.0619982	0.087448	0.126311	0.476702	0.0611797
656.386	0.0618142	0.0872088	0.125893	0.475481	0.0612061
656.731	0.0616386	0.0869895	0.125501	0.474362	0.0612566
657.076	0.061472	0.0867896	0.125137	0.473356	0.061328
657.421	0.0613164	0.0866084	0.124801	0.472473	0.0614186
657.767	0.0611711	0.0864443	0.124492	0.47172	0.0615248
658.112	0.0610376	0.086297	0.124209	0.471096	0.0616443
658.457	0.0609176	0.0861654	0.123953	0.470611	0.0617763
658.802	0.0608098	0.0860465	0.12372	0.470258	0.0619163
659.147	0.0607138	0.0859351	0.123507	0.470032	0.0620593
659.492	0.0606293	0.0858291	0.123311	0.469922	0.0622005
659.837	0.0605548	0.0857242	0.123128	0.469916	0.062334
660.182	0.0604894	0.0856168	0.122954	0.470002	0.062458
660.527	0.0604321	0.0855057	0.122784	0.470166	0.0625707
660.872	0.0603821	0.0853889	0.122616	0.470393	0.0626705
661.218	0.0603381	0.085264	0.122447	0.470674	0.0627567
661.563	0.0602968	0.085128	0.122273	0.470984	0.0628265
661.908	0.0602577	0.084978	0.122092	0.471313	0.0628782
662.253	0.0602189	0.0848145	0.121899	0.471642	0.0629112
662.598	0.0601793	0.0846366	0.121694	0.471961	0.0629261
662.943	0.0601372	0.0844438	0.121475	0.472259	0.0629263
663.288	0.0600934	0.0842389	0.121242	0.472528	0.0629137
663.634	0.0600455	0.0840215	0.120994	0.472758	0.0628892
663.979	0.059993	0.0837921	0.120732	0.472947	0.0628549
664.324	0.0599347	0.0835514	0.120455	0.473082	0.062812
664.669	0.0598717	0.0833009	0.120164	0.473167	0.062762
665.014	0.0598028	0.0830441	0.11986	0.473199	0.0627077
665.36	0.0597289	0.0827823	0.119548	0.473182	0.0626523
665.705	0.0596489	0.0825159	0.119225	0.473118	0.0625979
666.05	0.0595649	0.0822485	0.118897	0.47301	0.0625454
666.396	0.0594742	0.08198	0.118563	0.472859	0.0624948
666.741	0.0593786	0.0817108	0.118225	0.472671	0.062447
667.086	0.0592785	0.0814428	0.117885	0.472443	0.0624029
667.431	0.0591744	0.0811768	0.117545	0.472187	0.0623611
667.777	0.0590653	0.0809139	0.117207	0.471903	0.0623228
668.122	0.0589522	0.0806539	0.116871	0.471597	0.0622877
668.467	0.0588334	0.0803953	0.116535	0.471267	0.0622545
668.813	0.0587108	0.0801411	0.116205	0.470918	0.0622239
669.158	0.0585818	0.0798905	0.11588	0.470553	0.062195
669.503	0.0584487	0.0796429	0.115561	0.470174	0.0621677
669.849	0.058311	0.0794	0.115249	0.469781	0.0621422
670.194	0.0581684	0.0791609	0.114944	0.469381	0.0621158
670.539	0.0580204	0.0789252	0.114647	0.468971	0.0620896
670.885	0.0578677	0.078693	0.114358	0.468556	0.0620635
671.23	0.0577092	0.0784636	0.114076	0.468132	0.0620375
671.576	0.0575472	0.0782405	0.113805	0.467707	0.0620136
671.921	0.0573808	0.0780228	0.113543	0.467282	0.0619907
672.266	0.0572117	0.0778099	0.11329	0.466858	0.061969
672.612	0.0570404	0.0776037	0.113048	0.466436	0.0619488
672.957	0.0568669	0.0774025	0.112815	0.466022	0.061929
673.303	0.0566923	0.0772073	0.112591	0.465613	0.0619116
673.648	0.0565176	0.077019	0.112377	0.465215	0.0618981
673.994	0.0563431	0.076838	0.112173	0.464828	0.0618898
674.339	0.0561719	0.0766666	0.11198	0.464458	0.0618867
674.685	0.0560039	0.076503	0.111796	0.464104	0.0618873
675.03	0.05584	0.0763462	0.111621	0.463767	0.0618915
675.375	0.0556815	0.0761973	0.111453	0.463447	0.0618993
675.721	0.055528	0.076054	0.11129	0.463147	0.0619102
676.066	0.0553801	0.0759175	0.111134	0.462865	0.0619256
676.412	0.0552381	0.0757879	0.110983	0.462603	0.0619469
676.758	0.0551019	0.0756636	0.110835	0.462359	0.0619723
677.103	0.0549728	0.0755443	0.110689	0.462137	0.0619998
677.449	0.0548494	0.0754271	0.110543	0.461927	0.062028
677.794	0.0547309	0.0753105	0.110396	0.461733	0.0620568
678.14	0.0546175	0.0751944	0.110246	0.461548	0.062086
678.485	0.0545071	0.0750758	0.110091	0.461373	0.0621147
678.831	0.0543992	0.0749555	0.109932	0.461205	0.0621433
679.176	0.0542929	0.074832	0.109767	0.461041	0.0621718
679.522	0.0541868	0.0747016	0.109592	0.460877	0.0621954
679.867	0.0540807	0.0745638	0.109408	0.460712	0.0622127
680.213	0.0539722	0.0744169	0.109214	0.460538	0.0622237
680.559	0.05386	0.0742602	0.10901	0.460357	0.0622287
680.904	0.0537441	0.0740932	0.108794	0.460161	0.062227
681.25	0.0536233	0.0739149	0.108568	0.459953	0.0622181
681.596	0.0534973	0.0737263	0.108332	0.45973	0.0622021
681.941	0.0533665	0.0735269	0.108086	0.459492	0.0621787
682.287	0.0532301	0.073314	0.10783	0.459234	0.0621438
682.633	0.0530893	0.0730907	0.107564	0.458957	0.0620997
682.978	0.0529437	0.0728581	0.107292	0.45866	0.0620483
683.324	0.0527941	0.0726167	0.107014	0.458346	0.0619904
683.67	0.052642	0.0723672	0.106731	0.458011	0.0619256
684.015	0.0524884	0.0721118	0.106445	0.457664	0.061855
684.361	0.0523336	0.0718517	0.106157	0.457305	0.0617794
684.707	0.0521797	0.0715888	0.105867	0.456935	0.0616991
685.052	0.0520266	0.0713223	0.105577	0.456553	0.0616136
685.398	0.0518773	0.0710584	0.105289	0.456162	0.0615275
685.744	0.051732	0.0707976	0.105005	0.455769	0.0614424
686.09	0.0515924	0.0705394	0.104724	0.455373	0.0613584
686.435	0.0514595	0.0702858	0.104446	0.454976	0.0612758
686.781	0.0513335	0.070039	0.104173	0.454587	0.0611966
687.127	0.0512136	0.0697987	0.103902	0.454201	0.0611207
687.473	0.0511021	0.0695675	0.103635	0.453819	0.0610491
687.818	0.0509974	0.0693437	0.103372	0.45344	0.060982
688.164	0.0509005	0.0691315	0.103113	0.453069	0.0609223
688.51	0.05081	0.0689279	0.102857	0.452706	0.0608688
688.856	0.0507261	0.0687318	0.102603	0.452349	0.0608208
689.201	0.0506474	0.068545	0.10235	0.451998	0.0607787
689.547	0.0505728	0.0683677	0.102098	0.451657	0.0607432
689.893	0.0505005	0.0681986	0.101846	0.451317	0.0607133
690.239	0.0504328	0.0680392	0.101593	0.450981	0.0606894
690.585	0.0503658	0.0678856	0.101341	0.450645	0.0606705
690.931	0.0502999	0.06774	0.101088	0.450312	0.060658
691.277	0.0502336	0.0675984	0.100835	0.449979	0.0606492
691.622	0.0501672	0.067462	0.100583	0.449646	0.0606449
691.968	0.0500983	0.0673314	0.10033	0.449313	0.0606447
692.314	0.0500273	0.0672067	0.100077	0.448982	0.0606481
692.66	0.0499531	0.0670865	0.0998254	0.448646	0.0606541
693.006	0.049878	0.0669709	0.0995777	0.448308	0.0606627
693.352	0.0497976	0.0668567	0.0993345	0.447968	0.0606727
693.698	0.0497147	0.0667461	0.0990954	0.447628	0.0606852
694.044	0.0496289	0.0666372	0.098861	0.44729	0.0606976
694.39	0.0495404	0.0665324	0.0986318	0.446953	0.0607114
694.735	0.0494475	0.0664305	0.0984071	0.446619	0.0607242
695.081	0.0493519	0.0663315	0.0981886	0.446287	0.0607354
695.427	0.0492526	0.0662341	0.0979784	0.445957	0.0607441
695.773	0.0491515	0.0661372	0.0977761	0.445629	0.0607496
696.119	0.0490455	0.0660399	0.0975812	0.445306	0.0607516
696.465	0.0489382	0.0659444	0.0973916	0.444991	0.0607502
696.811	0.0488283	0.0658498	0.0972081	0.444682	0.0607422
697.157	0.0487154	0.0657567	0.0970289	0.444381	0.060729
697.503	0.0485988	0.0656633	0.0968537	0.444086	0.0607071
697.849	0.0484804	0.0655697	0.0966839	0.443797	0.0606781
698.195	0.048359	0.065474	0.0965187	0.443515	0.0606405
698.541	0.0482369	0.0653755	0.0963556	0.443237	0.0605949
698.887	0.0481113	0.0652751	0.0961932	0.442969	0.0605416
699.233	0.0479858	0.0651735	0.0960295	0.442708	0.0604796
699.579	0.047858	0.06507	0.0958656	0.442454	0.0604075
699.925	0.0477285	0.0649636	0.0956997	0.442204	0.0603274
700.271	0.0475984	0.0648538	0.0955335	0.44196	0.0602383
700.617	0.0474688	0.0647404	0.0953679	0.44172	0.0601433
700.964	0.0473393	0.0646219	0.0952009	0.441482	0.0600416
701.31	0.0472118	0.0644986	0.095031	0.441247	0.0599351
701.656	0.047084	0.0643715	0.0948579	0.441017	0.059824
702.002	0.0469591	0.0642404	0.0946819	0.440786	0.059708
702.348	0.0468352	0.064104	0.0945038	0.440556	0.0595885
702.694	0.0467144	0.0639613	0.094324	0.440322	0.0594681
703.04	0.046597	0.0638127	0.0941448	0.440086	0.0593476
703.386	0.0464831	0.0636576	0.0939652	0.439846	0.0592288
703.732	0.0463733	0.0634957	0.0937836	0.439599	0.0591111
704.078	0.0462682	0.0633277	0.0936001	0.439348	0.0589964
704.425	0.0461653	0.0631546	0.0934146	0.439092	0.0588839
704.771	0.0460678	0.0629764	0.0932289	0.438826	0.0587748
705.117	0.0459738	0.0627921	0.0930423	0.438552	0.0586711
705.463	0.0458848	0.0626026	0.0928568	0.438268	0.0585736
705.809	0.0457991	0.0624087	0.0926716	0.437974	0.0584821
706.156	0.0457165	0.0622105	0.0924844	0.437669	0.0583967
706.502	0.0456375	0.0620097	0.0922948	0.437355	0.058317
706.848	0.0455606	0.0618073	0.0921037	0.437031	0.0582432
707.194	0.045484	0.0616054	0.0919098	0.436698	0.0581748
707.54	0.0454095	0.0614047	0.0917154	0.436356	0.0581141
707.886	0.0453356	0.061205	0.0915188	0.436008	0.0580602
708.233	0.0452615	0.0610087	0.0913213	0.435651	0.0580126
708.579	0.0451853	0.0608166	0.0911196	0.435287	0.05797
708.925	0.045107	0.0606299	0.0909124	0.434919	0.0579324
709.271	0.0450264	0.0604503	0.0907004	0.434547	0.057899
709.618	0.0449416	0.0602782	0.0904838	0.434171	0.0578692
709.964	0.0448517	0.0601146	0.0902605	0.433791	0.0578428
710.31	0.0447579	0.0599586	0.0900332	0.433412	0.0578212
710.656	0.0446595	0.0598091	0.089799	0.43303	0.0578005
711.003	0.0445553	0.059668	0.089559	0.432644	0.0577804
711.349	0.0444452	0.0595338	0.0893104	0.432258	0.0577603
711.695	0.0443307	0.0594071	0.0890538	0.431875	0.0577392
712.042	0.0442125	0.0592874	0.0887908	0.431494	0.0577165
712.388	0.0440897	0.0591727	0.0885206	0.431113	0.0576908
712.734	0.043963	0.0590614	0.0882416	0.430735	0.0576621
713.081	0.0438346	0.058951	0.0879571	0.430359	0.0576295
713.427	0.0437048	0.0588395	0.0876642	0.429981	0.0575885
713.773	0.0435732	0.0587284	0.0873649	0.429604	0.0575405
714.12	0.043442	0.0586137	0.087058	0.429229	0.0574843
714.466	0.0433123	0.0584957	0.0867457	0.428861	0.0574185
714.812	0.0431853	0.0583715	0.0864297	0.428492	0.0573433
715.159	0.0430587	0.0582388	0.086109	0.428123	0.0572567
715.505	0.0429348	0.0580957	0.0857849	0.427757	0.0571597
715.851	0.0428148	0.0579417	0.0854603	0.42739	0.0570508
716.198	0.0426987	0.0577765	0.0851329	0.427022	0.0569278
716.544	0.0425852	0.0576023	0.0848054	0.426656	0.0567935
716.891	0.0424755	0.057414	0.0844773	0.426294	0.0566468
717.237	0.0423677	0.0572139	0.0841502	0.425933	0.0564876
717.583	0.0422614	0.0569991	0.0838248	0.425563	0.0563171
717.93	0.0421532	0.05677	0.0835004	0.42519	0.0561343
718.276	0.0420462	0.0565273	0.0831803	0.424813	0.055942
718.623	0.0419399	0.0562737	0.0828647	0.42443	0.0557402
718.969	0.0418324	0.0560104	0.082553	0.424042	0.0555293
719.316	0.0417222	0.0557406	0.0822478	0.423651	0.0553135
719.662	0.0416094	0.0554609	0.0819493	0.423254	0.0550932
720.008	0.041492	0.0551775	0.0816581	0.422848	0.0548704
720.355	0.0413709	0.0548893	0.0813751	0.422428	0.0546469
720.701	0.0412456	0.0546016	0.0811018	0.422004	0.0544248
721.048	0.0411203	0.0543171	0.0808416	0.421574	0.0542079
721.394	0.0409931	0.0540392	0.0805923	0.421138	0.0539967
721.741	0.0408627	0.0537695	0.0803555	0.420697	0.0537921
722.087	0.0407308	0.0535106	0.0801338	0.420252	0.0535985
722.434	0.0405979	0.0532619	0.079927	0.419801	0.0534163
722.78	0.0404649	0.0530295	0.0797354	0.419346	0.0532467
723.127	0.040335	0.0528129	0.0795611	0.418887	0.0530915
723.473	0.0402095	0.0526183	0.0794064	0.418437	0.052954
723.82	0.0400903	0.0524449	0.0792714	0.417991	0.0528347
724.167	0.039975	0.0522941	0.0791531	0.417549	0.0527328
724.513	0.039864	0.0521653	0.079053	0.417113	0.0526476
724.86	0.0397605	0.0520589	0.0789719	0.416687	0.0525819
725.206	0.0396631	0.0519729	0.0789062	0.416268	0.0525334
725.553	0.0395729	0.0519082	0.0788557	0.415859	0.052501
725.899	0.0394909	0.0518623	0.0788207	0.415463	0.0524853
726.246	0.0394167	0.0518366	0.0788005	0.415083	0.0524861
726.592	0.0393479	0.0518243	0.07879	0.414712	0.0524997
726.939	0.0392832	0.0518253	0.0787871	0.414352	0.0525237
727.286	0.0392227	0.0518364	0.0787905	0.414002	0.0525563
727.632	0.0391679	0.0518561	0.0787992	0.413666	0.0525985
727.979	0.0391139	0.0518812	0.0788082	0.41334	0.0526466
728.325	0.0390622	0.0519102	0.0788182	0.413025	0.0526993
728.672	0.0390118	0.0519418	0.0788282	0.412721	0.0527563
729.019	0.0389613	0.0519743	0.0788361	0.412425	0.0528142
729.365	0.0389086	0.0520018	0.0788367	0.412133	0.0528697
729.712	0.0388548	0.0520259	0.0788311	0.411848	0.0529212
730.059	0.0387991	0.0520438	0.0788173	0.41157	0.0529674
730.405	0.0387423	0.0520552	0.0787962	0.411298	0.0530092
730.752	0.0386812	0.0520582	0.0787649	0.41103	0.053044
731.099	0.0386201	0.0520546	0.0787268	0.410767	0.0530718
731.445	0.0385585	0.0520452	0.0786806	0.410506	0.0530916
731.792	0.0384969	0.0520286	0.0786259	0.41025	0.0531015
732.139	0.0384362	0.0520048	0.0785609	0.409996	0.0531032
732.485	0.0383779	0.0519766	0.0784891	0.409751	0.0530955
732.832	0.0383218	0.0519434	0.07841	0.409511	0.0530806
733.179	0.03827	0.0519058	0.0783265	0.409278	0.0530596
733.526	0.0382222	0.0518643	0.0782373	0.409049	0.0530325
733.872	0.0381834	0.0518228	0.0781456	0.408827	0.0530005
734.219	0.0381514	0.0517804	0.0780498	0.408612	0.0529628
734.566	0.0381284	0.0517364	0.0779502	0.408405	0.0529218
734.912	0.0381146	0.0516933	0.0778468	0.408209	0.0528819
735.259	0.0381093	0.0516517	0.0777427	0.408025	0.0528409
735.606	0.0381138	0.051612	0.0776384	0.407848	0.0528037
735.953	0.0381291	0.051575	0.077535	0.407683	0.0527712
736.3	0.0381539	0.0515431	0.0774322	0.407529	0.0527453
736.646	0.0381905	0.0515183	0.0773318	0.407388	0.0527265
736.993	0.0382345	0.0514973	0.0772333	0.407259	0.0527148
737.34	0.038288	0.05148	0.0771372	0.407141	0.0527146
737.687	0.0383492	0.0514685	0.0770448	0.407035	0.052727
738.033	0.038416	0.0514602	0.0769576	0.406937	0.0527478
738.38	0.0384905	0.0514561	0.0768756	0.406846	0.0527814
738.727	0.0385702	0.051456	0.076798	0.406767	0.0528258
739.074	0.0386528	0.0514608	0.0767255	0.406694	0.0528815
739.421	0.0387394	0.0514686	0.0766586	0.406628	0.0529463
739.768	0.0388258	0.0514764	0.0765975	0.406564	0.0530197
740.114	0.0389142	0.0514841	0.0765414	0.4065	0.0531032
740.461	0.0390009	0.0514928	0.0764911	0.406437	0.053193
740.808	0.0390843	0.0514983	0.0764459	0.406372	0.0532845
741.155	0.039165	0.0515021	0.0764045	0.406304	0.0533806
741.502	0.0392391	0.0515022	0.0763651	0.406236	0.0534769
741.849	0.0393052	0.051497	0.0763278	0.406158	0.053573
742.195	0.0393651	0.0514843	0.0762904	0.406071	0.0536652
742.542	0.039415	0.0514639	0.0762522	0.405972	0.0537547
742.889	0.0394559	0.0514349	0.07621	0.405863	0.0538387
743.236	0.039484	0.0513986	0.0761631	0.405748	0.0539148
743.583	0.0394981	0.0513516	0.0761101	0.405626	0.0539814
743.93	0.0394981	0.0512966	0.0760496	0.405497	0.0540423
744.277	0.039482	0.051232	0.0759802	0.40536	0.0540935
744.624	0.0394503	0.0511578	0.0759001	0.405211	0.0541369
744.971	0.0394048	0.0510754	0.0758087	0.405057	0.054171
745.318	0.0393426	0.0509868	0.0757057	0.404898	0.0541989
745.665	0.039265	0.0508902	0.0755889	0.404741	0.0542164
746.011	0.039171	0.0507886	0.0754595	0.404587	0.0542269
746.358	0.0390618	0.0506811	0.0753185	0.404436	0.0542308
746.705	0.0389407	0.0505712	0.0751654	0.404288	0.0542319
747.052	0.0388088	0.0504587	0.0750004	0.404143	0.0542261
747.399	0.0386687	0.0503452	0.0748238	0.404	0.0542171
747.746	0.0385224	0.0502334	0.0746392	0.403868	0.0542036
748.093	0.0383692	0.0501229	0.0744476	0.403746	0.0541878
748.44	0.0382123	0.0500117	0.0742494	0.403635	0.0541655
748.787	0.0380536	0.0499033	0.0740482	0.403533	0.0541442
749.134	0.0378964	0.0497979	0.0738461	0.403437	0.0541212
749.481	0.037745	0.0496964	0.0736423	0.403346	0.0540986
749.828	0.0376005	0.0495983	0.0734394	0.403259	0.054072
750.175	0.0374651	0.0495043	0.0732398	0.403175	0.054046
750.522	0.0373392	0.0494149	0.073048	0.4031	0.054019
750.869	0.0372237	0.0493272	0.0728633	0.403029	0.0539929
751.216	0.0371206	0.0492404	0.0726869	0.402962	0.0539653
751.563	0.0370312	0.0491579	0.0725216	0.402894	0.053944
751.91	0.0369561	0.0490785	0.0723673	0.402824	0.053923
752.257	0.0368963	0.049	0.0722228	0.40275	0.053905
752.604	0.0368489	0.0489224	0.0720917	0.402673	0.0538874
752.951	0.0368134	0.0488449	0.0719735	0.402593	0.0538755
753.299	0.0367868	0.0487671	0.0718693	0.402514	0.053868
753.646	0.0367702	0.0486868	0.0717762	0.402433	0.0538668
753.993	0.0367624	0.048605	0.0716942	0.402349	0.0538699
754.34	0.0367627	0.0485239	0.0716232	0.402259	0.0538818
754.687	0.0367693	0.0484408	0.0715608	0.402162	0.0538953
755.034	0.0367802	0.0483533	0.0715054	0.402064	0.0539131
755.381	0.0367906	0.0482625	0.0714574	0.401961	0.0539326
755.728	0.0367989	0.0481664	0.0714113	0.401856	0.0539562
756.075	0.0368024	0.0480659	0.0713675	0.40175	0.0539805
756.422	0.0368034	0.0479587	0.0713213	0.401638	0.0540033
756.77	0.036799	0.0478461	0.0712712	0.401518	0.0540213
757.117	0.0367883	0.0477274	0.0712157	0.401384	0.0540356
757.464	0.0367698	0.0476009	0.0711519	0.401243	0.0540397
757.811	0.0367414	0.0474649	0.0710778	0.401097	0.0540351
758.158	0.0367004	0.047321	0.0709921	0.400941	0.0540196
758.505	0.0366485	0.047168	0.0708906	0.400777	0.0539928
758.852	0.036587	0.0470081	0.0707786	0.400606	0.0539517
759.199	0.0365187	0.0468388	0.0706512	0.400423	0.0538937
759.547	0.0364411	0.0466624	0.0705097	0.400229	0.0538199
759.894	0.0363542	0.0464783	0.0703551	0.400024	0.0537321
760.241	0.036258	0.0462874	0.070186	0.399819	0.0536278
760.588	0.0361514	0.0460891	0.0700033	0.39961	0.0535103
760.935	0.0360371	0.0458871	0.0698099	0.399397	0.0533821
761.282	0.0359191	0.0456815	0.0696073	0.399185	0.0532428
761.63	0.0358003	0.0454759	0.069404	0.398979	0.0530953
761.977	0.0356812	0.0452685	0.069195	0.398776	0.0529413
762.324	0.0355612	0.0450643	0.0689861	0.398583	0.0527864
762.671	0.0354414	0.0448641	0.0687803	0.398405	0.0526321
763.018	0.0353234	0.0446701	0.0685768	0.398249	0.0524791
763.366	0.0352088	0.0444838	0.0683808	0.39811	0.0523321
763.713	0.0351035	0.0443095	0.0681965	0.397994	0.0521942
764.06	0.0350071	0.0441468	0.0680259	0.397906	0.0520631
764.407	0.0349214	0.0439992	0.0678729	0.397845	0.0519453
764.755	0.0348443	0.0438649	0.0677304	0.397808	0.0518401
765.102	0.034777	0.0437488	0.0676054	0.3978	0.0517505
765.449	0.0347204	0.0436503	0.0674979	0.397822	0.0516752
765.796	0.0346761	0.0435704	0.0674062	0.397872	0.0516147
766.144	0.0346456	0.0435108	0.0673362	0.397945	0.051572
766.491	0.0346312	0.043471	0.0672862	0.398043	0.0515455
766.838	0.0346256	0.0434489	0.067256	0.398162	0.0515303
767.185	0.0346316	0.0434459	0.0672432	0.398294	0.0515327
767.533	0.0346453	0.0434592	0.0672418	0.398439	0.051546
767.88	0.0346681	0.0434904	0.0672584	0.398594	0.0515721
768.227	0.0346982	0.0435367	0.0672899	0.398755	0.0516089
768.575	0.0347347	0.0435971	0.0673341	0.398918	0.0516568
768.922	0.0347769	0.0436699	0.0673942	0.399078	0.0517161
769.269	0.034822	0.0437497	0.0674633	0.399227	0.0517826
769.617	0.034863	0.0438352	0.0675419	0.399362	0.0518534
769.964	0.0349065	0.0439266	0.0676259	0.399476	0.0519348
770.311	0.0349469	0.04402	0.0677127	0.399573	0.052019
770.659	0.0349862	0.0441147	0.0678081	0.399648	0.0521098
771.006	0.0350219	0.0442094	0.0679071	0.399701	0.0522057
771.353	0.0350534	0.0443008	0.0680077	0.399729	0.0523062
771.701	0.0350812	0.044387	0.0681089	0.399729	0.052409
772.048	0.0351035	0.0444648	0.0682048	0.399694	0.0525115
772.395	0.0351193	0.0445375	0.0682975	0.399632	0.0526141
772.743	0.0351364	0.0446054	0.0683821	0.399544	0.0527208
773.09	0.0351492	0.0446649	0.0684581	0.399433	0.0528241
773.437	0.0351615	0.0447174	0.0685296	0.399298	0.0529282
773.785	0.0351738	0.0447649	0.0685907	0.399142	0.0530326
774.132	0.0351861	0.0448033	0.0686392	0.398963	0.0531333
774.48	0.0352015	0.0448354	0.0686734	0.39876	0.0532283
774.827	0.0352192	0.0448622	0.0686919	0.398535	0.0533175
775.174	0.0352414	0.0448883	0.0686966	0.398299	0.0534008
775.522	0.0352714	0.0449114	0.068684	0.398054	0.0534773
775.869	0.0353045	0.0449295	0.0686552	0.397797	0.0535415
776.217	0.0353447	0.0449468	0.0686145	0.397529	0.0535975
776.564	0.0353925	0.0449652	0.0685573	0.397255	0.0536451
776.911	0.0354441	0.044979	0.0684825	0.396967	0.0536758
777.259	0.0355036	0.0449941	0.068393	0.39667	0.053692
777.606	0.0355671	0.045009	0.0682904	0.396368	0.0536946
777.954	0.035635	0.0450239	0.0681764	0.396067	0.0536809
778.301	0.0357049	0.0450328	0.0680509	0.39576	0.0536498
778.649	0.0357741	0.0450366	0.0679176	0.395446	0.0536017
778.996	0.0358439	0.0450389	0.067781	0.395128	0.0535408
779.343	0.0359121	0.0450372	0.0676372	0.394808	0.0534646
779.691	0.0359727	0.0450255	0.0674882	0.394481	0.0533656
780.038	0.0360313	0.0450102	0.0673396	0.39416	0.0532535
780.386	0.0360801	0.0449852	0.0671922	0.393841	0.0531278
780.733	0.0361191	0.0449499	0.0670466	0.393528	0.052987
781.081	0.0361449	0.0448999	0.0669056	0.39322	0.052835
781.428	0.0361589	0.0448408	0.0667721	0.392919	0.0526765
781.776	0.0361599	0.0447738	0.0666466	0.392631	0.0525128
782.123	0.0361461	0.0446945	0.0665249	0.392357	0.0523408
782.471	0.036116	0.0446023	0.0664118	0.392098	0.0521623
782.818	0.0360744	0.0445033	0.0663091	0.391864	0.0519883
783.166	0.0360144	0.0443918	0.0662148	0.391644	0.0518162
783.513	0.0359396	0.0442723	0.0661286	0.391449	0.0516467
783.861	0.03585	0.0441455	0.0660536	0.391279	0.0514869
784.208	0.0357494	0.0440198	0.0659875	0.391136	0.0513383
784.556	0.0356371	0.0438939	0.0659272	0.391015	0.0511989
784.903	0.0355156	0.0437667	0.0658712	0.390921	0.0510692
785.251	0.0353868	0.0436426	0.0658249	0.390849	0.0509558
785.599	0.0352518	0.0435243	0.065782	0.390795	0.0508596
785.946	0.0351091	0.0434095	0.0657421	0.390752	0.0507769
786.294	0.0349649	0.0433059	0.0657038	0.390731	0.050708
786.641	0.0348195	0.0432141	0.0656691	0.39072	0.0506585
786.989	0.0346769	0.0431392	0.0656313	0.390713	0.0506237
787.336	0.0345384	0.0430773	0.0655906	0.390705	0.050603
787.684	0.034407	0.0430304	0.0655489	0.390694	0.0505987
788.031	0.0342822	0.0430003	0.0655069	0.390673	0.0506118
788.379	0.0341625	0.0429856	0.0654554	0.390635	0.0506345
788.727	0.0340522	0.0429862	0.0653991	0.390583	0.0506682
789.074	0.0339541	0.0430067	0.0653364	0.390519	0.0507125
789.422	0.0338661	0.0430422	0.0652671	0.390428	0.0507694
789.769	0.0337928	0.0430923	0.0651867	0.390308	0.0508323
790.117	0.0337351	0.043153	0.0651007	0.390158	0.050904
790.465	0.0336915	0.0432256	0.0650083	0.389985	0.0509834
790.812	0.0336587	0.0433056	0.0649067	0.389781	0.0510654
791.16	0.0336386	0.0433917	0.0647921	0.389553	0.0511467
791.507	0.0336354	0.0434844	0.0646738	0.389308	0.051235
791.855	0.033647	0.0435827	0.0645491	0.389046	0.0513273
792.203	0.0336704	0.0436788	0.0644171	0.388761	0.0514217
792.55	0.0337098	0.0437718	0.0642786	0.388459	0.0515142
792.898	0.0337617	0.0438612	0.0641382	0.388152	0.0516078
793.245	0.0338206	0.0439437	0.0639911	0.387844	0.0516967
793.593	0.0338843	0.0440135	0.0638365	0.387534	0.0517768
793.941	0.0339569	0.044072	0.0636773	0.387232	0.051852
794.289	0.0340363	0.0441191	0.0635199	0.386941	0.0519263
794.636	0.034117	0.0441502	0.0633578	0.386661	0.05199
794.984	0.0341955	0.0441604	0.0631903	0.386389	0.05204
795.331	0.0342728	0.0441514	0.0630201	0.386137	0.0520768
795.679	0.0343426	0.0441248	0.0628477	0.385909	0.0521011
796.027	0.0343998	0.044074	0.0626671	0.385706	0.0521072
796.374	0.0344427	0.0439973	0.0624805	0.385522	0.0520948
796.722	0.0344748	0.0439002	0.062291	0.385362	0.0520688
797.07	0.0344876	0.0437815	0.062097	0.385219	0.0520253
797.418	0.0344785	0.0436373	0.0618915	0.385094	0.051955
797.765	0.0344464	0.0434685	0.0616771	0.38498	0.0518613
798.113	0.0343926	0.0432802	0.0614567	0.384885	0.0517485
798.461	0.0343145	0.043074	0.0612292	0.384803	0.0516178
798.808	0.034211	0.0428467	0.0609918	0.384729	0.051467
799.156	0.0340827	0.0426032	0.0607483	0.384658	0.0512992
799.504	0.0339354	0.0423523	0.0605011	0.384589	0.0511195
799.851	0.0337625	0.0420917	0.060247	0.384516	0.0509249

## Sheet: FTIR Data
Created as New Dataset	Sample 006 By Analyst Date Sunday	October 16 2022
cm-1	Pf-AgNPs	P. frutescens extract
4000	65.28	80.79
3999	65.25	80.74
3998	65.22	80.7
3997	65.19	80.65
3996	65.16	80.61
3995	65.13	80.56
3994	65.1	80.52
3993	65.07	80.48
3992	65.04	80.44
3991	65.01	80.41
3990	64.98	80.37
3989	64.96	80.33
3988	64.93	80.29
3987	64.9	80.25
3986	64.88	80.2
3985	64.86	80.16
3984	64.84	80.11
3983	64.81	80.06
3982	64.78	80.01
3981	64.75	79.96
3980	64.72	79.91
3979	64.68	79.86
3978	64.64	79.82
3977	64.6	79.78
3976	64.56	79.74
3975	64.53	79.7
3974	64.49	79.67
3973	64.46	79.63
3972	64.43	79.6
3971	64.4	79.55
3970	64.37	79.51
3969	64.34	79.46
3968	64.31	79.42
3967	64.27	79.37
3966	64.24	79.32
3965	64.2	79.27
3964	64.17	79.23
3963	64.15	79.19
3962	64.13	79.15
3961	64.12	79.12
3960	64.1	79.09
3959	64.09	79.06
3958	64.07	79.02
3957	64.04	78.99
3956	64.01	78.95
3955	63.98	78.91
3954	63.94	78.87
3953	63.9	78.82
3952	63.87	78.78
3951	63.84	78.73
3950	63.81	78.68
3949	63.79	78.64
3948	63.77	78.6
3947	63.75	78.57
3946	63.74	78.54
3945	63.74	78.51
3944	63.74	78.49
3943	63.74	78.46
3942	63.73	78.42
3941	63.71	78.37
3940	63.67	78.32
3939	63.62	78.26
3938	63.56	78.2
3937	63.5	78.14
3936	63.45	78.09
3935	63.4	78.05
3934	63.37	78.03
3933	63.36	78.01
3932	63.36	78
3931	63.36	78
3930	63.36	78
3929	63.35	78
3928	63.34	77.99
3927	63.33	77.97
3926	63.31	77.94
3925	63.29	77.9
3924	63.27	77.85
3923	63.25	77.8
3922	63.23	77.75
3921	63.21	77.71
3920	63.19	77.66
3919	63.18	77.62
3918	63.17	77.6
3917	63.17	77.58
3916	63.17	77.56
3915	63.15	77.54
3914	63.13	77.51
3913	63.1	77.48
3912	63.04	77.43
3911	62.98	77.37
3910	62.92	77.3
3909	62.86	77.22
3908	62.82	77.15
3907	62.78	77.09
3906	62.77	77.04
3905	62.78	77.02
3904	62.8	77.02
3903	62.82	77.04
3902	62.84	77.06
3901	62.85	77.09
3900	62.85	77.11
3899	62.83	77.11
3898	62.78	77.08
3897	62.73	77.04
3896	62.68	76.98
3895	62.64	76.91
3894	62.6	76.83
3893	62.57	76.76
3892	62.55	76.71
3891	62.53	76.65
3890	62.5	76.6
3889	62.46	76.56
3888	62.41	76.54
3887	62.38	76.53
3886	62.37	76.53
3885	62.38	76.55
3884	62.4	76.57
3883	62.44	76.6
3882	62.48	76.62
3881	62.51	76.63
3880	62.53	76.61
3879	62.51	76.57
3878	62.46	76.51
3877	62.39	76.44
3876	62.33	76.36
3875	62.28	76.28
3874	62.24	76.2
3873	62.19	76.12
3872	62.14	76.07
3871	62.1	76.02
3870	62.07	75.97
3869	62.02	75.91
3868	61.96	75.88
3867	61.91	75.85
3866	61.88	75.82
3865	61.87	75.79
3864	61.87	75.74
3863	61.87	75.68
3862	61.85	75.59
3861	61.82	75.47
3860	61.75	75.33
3859	61.67	75.17
3858	61.57	75.02
3857	61.46	74.9
3856	61.34	74.82
3855	61.23	74.78
3854	61.16	74.8
3853	61.12	74.85
3852	61.1	74.92
3851	61.1	74.98
3850	61.13	75.04
3849	61.17	75.06
3848	61.22	75.05
3847	61.25	75.02
3846	61.28	74.97
3845	61.29	74.92
3844	61.3	74.86
3843	61.31	74.82
3842	61.29	74.77
3841	61.28	74.74
3840	61.26	74.72
3839	61.24	74.69
3838	61.21	74.66
3837	61.17	74.62
3836	61.13	74.57
3835	61.07	74.51
3834	61.02	74.44
3833	60.97	74.37
3832	60.92	74.3
3831	60.87	74.22
3830	60.83	74.15
3829	60.79	74.07
3828	60.75	73.99
3827	60.72	73.9
3826	60.69	73.81
3825	60.66	73.71
3824	60.62	73.63
3823	60.57	73.56
3822	60.54	73.51
3821	60.51	73.46
3820	60.47	73.41
3819	60.41	73.37
3818	60.35	73.34
3817	60.3	73.3
3816	60.26	73.23
3815	60.2	73.15
3814	60.14	73.06
3813	60.08	72.97
3812	60.03	72.86
3811	59.98	72.74
3810	59.92	72.62
3809	59.85	72.52
3808	59.78	72.44
3807	59.71	72.37
3806	59.65	72.31
3805	59.59	72.27
3804	59.54	72.25
3803	59.51	72.24
3802	59.51	72.23
3801	59.52	72.22
3800	59.53	72.2
3799	59.53	72.17
3798	59.54	72.13
3797	59.54	72.07
3796	59.52	71.99
3795	59.48	71.91
3794	59.42	71.81
3793	59.35	71.71
3792	59.28	71.61
3791	59.21	71.51
3790	59.14	71.42
3789	59.08	71.33
3788	59.03	71.25
3787	58.99	71.17
3786	58.96	71.11
3785	58.94	71.04
3784	58.93	70.98
3783	58.91	70.91
3782	58.88	70.84
3781	58.84	70.76
3780	58.79	70.67
3779	58.72	70.56
3778	58.64	70.44
3777	58.54	70.31
3776	58.44	70.18
3775	58.35	70.04
3774	58.25	69.9
3773	58.16	69.77
3772	58.07	69.66
3771	58	69.56
3770	57.93	69.47
3769	57.88	69.38
3768	57.82	69.31
3767	57.76	69.23
3766	57.7	69.15
3765	57.65	69.07
3764	57.59	68.98
3763	57.53	68.9
3762	57.47	68.81
3761	57.42	68.7
3760	57.36	68.59
3759	57.29	68.46
3758	57.21	68.31
3757	57.09	68.12
3756	56.95	67.91
3755	56.79	67.68
3754	56.61	67.43
3753	56.42	67.19
3752	56.22	66.94
3751	56.05	66.73
3750	55.9	66.56
3749	55.78	66.42
3748	55.66	66.3
3747	55.56	66.21
3746	55.48	66.16
3745	55.43	66.12
3744	55.38	66.08
3743	55.33	66.04
3742	55.3	66.01
3741	55.3	65.97
3740	55.31	65.91
3739	55.32	65.83
3738	55.31	65.74
3737	55.29	65.62
3736	55.26	65.48
3735	55.19	65.31
3734	55.08	65.13
3733	54.95	64.94
3732	54.79	64.74
3731	54.63	64.54
3730	54.47	64.34
3729	54.34	64.16
3728	54.22	63.99
3727	54.13	63.83
3726	54.06	63.68
3725	54	63.53
3724	53.93	63.38
3723	53.86	63.22
3722	53.77	63.04
3721	53.67	62.84
3720	53.55	62.63
3719	53.42	62.41
3718	53.27	62.16
3717	53.11	61.91
3716	52.93	61.65
3715	52.75	61.38
3714	52.56	61.12
3713	52.36	60.85
3712	52.17	60.58
3711	51.99	60.32
3710	51.82	60.06
3709	51.66	59.81
3708	51.5	59.55
3707	51.36	59.29
3706	51.21	59.03
3705	51.06	58.75
3704	50.9	58.46
3703	50.72	58.16
3702	50.53	57.83
3701	50.33	57.5
3700	50.13	57.16
3699	49.92	56.82
3698	49.72	56.48
3697	49.53	56.14
3696	49.34	55.79
3695	49.13	55.43
3694	48.9	55.05
3693	48.64	54.64
3692	48.34	54.2
3691	47.99	53.72
3690	47.62	53.23
3689	47.25	52.72
3688	46.88	52.23
3687	46.54	51.75
3686	46.25	51.3
3685	46.02	50.88
3684	45.82	50.48
3683	45.66	50.09
3682	45.49	49.69
3681	45.29	49.26
3680	45.06	48.79
3679	44.77	48.28
3678	44.42	47.73
3677	44.01	47.14
3676	43.56	46.52
3675	43.1	45.87
3674	42.63	45.23
3673	42.17	44.6
3672	41.73	43.98
3671	41.3	43.34
3670	40.9	42.72
3669	40.53	42.11
3668	40.19	41.54
3667	39.89	40.99
3666	39.62	40.45
3665	39.36	39.93
3664	39.12	39.44
3663	38.88	38.94
3662	38.63	38.44
3661	38.34	37.91
3660	38.04	37.37
3659	37.73	36.83
3658	37.42	36.3
3657	37.13	35.8
3656	36.86	35.32
3655	36.59	34.84
3654	36.31	34.38
3653	36	33.89
3652	35.62	33.34
3651	35.18	32.74
3650	34.67	32.08
3649	34.14	31.41
3648	33.63	30.76
3647	33.18	30.15
3646	32.8	29.6
3645	32.49	29.12
3644	32.27	28.7
3643	32.09	28.33
3642	31.93	27.98
3641	31.78	27.64
3640	31.62	27.3
3639	31.46	26.95
3638	31.29	26.61
3637	31.14	26.28
3636	31	25.97
3635	30.84	25.65
3634	30.64	25.32
3633	30.4	24.96
3632	30.09	24.58
3631	29.73	24.16
3630	29.32	23.71
3629	28.89	23.25
3628	28.51	22.83
3627	28.22	22.47
3626	28.02	22.19
3625	27.89	21.96
3624	27.8	21.76
3623	27.73	21.57
3622	27.65	21.39
3621	27.53	21.19
3620	27.35	20.94
3619	27.13	20.66
3618	26.89	20.37
3617	26.67	20.09
3616	26.46	19.83
3615	26.27	19.58
3614	26.08	19.33
3613	25.89	19.09
3612	25.7	18.85
3611	25.51	18.61
3610	25.3	18.36
3609	25.1	18.12
3608	24.91	17.89
3607	24.75	17.68
3606	24.62	17.5
3605	24.52	17.34
3604	24.42	17.19
3603	24.33	17.05
3602	24.23	16.9
3601	24.12	16.75
3600	23.99	16.6
3599	23.84	16.43
3598	23.69	16.27
3597	23.54	16.1
3596	23.41	15.94
3595	23.29	15.8
3594	23.19	15.66
3593	23.08	15.52
3592	22.97	15.39
3591	22.84	15.24
3590	22.69	15.08
3589	22.5	14.89
3588	22.29	14.68
3587	22.07	14.47
3586	21.87	14.28
3585	21.71	14.11
3584	21.58	13.96
3583	21.48	13.85
3582	21.4	13.75
3581	21.34	13.68
3580	21.29	13.61
3579	21.22	13.53
3578	21.14	13.44
3577	21.07	13.36
3576	21.01	13.28
3575	20.96	13.21
3574	20.93	13.15
3573	20.91	13.09
3572	20.87	13.03
3571	20.81	12.96
3570	20.7	12.87
3569	20.56	12.74
3568	20.37	12.59
3567	20.16	12.42
3566	19.95	12.25
3565	19.76	12.1
3564	19.61	11.96
3563	19.5	11.84
3562	19.42	11.75
3561	19.37	11.68
3560	19.34	11.63
3559	19.31	11.58
3558	19.29	11.53
3557	19.25	11.48
3556	19.22	11.43
3555	19.17	11.38
3554	19.12	11.31
3553	19.06	11.25
3552	18.99	11.18
3551	18.91	11.1
3550	18.83	11.02
3549	18.74	10.93
3548	18.64	10.84
3547	18.53	10.75
3546	18.42	10.65
3545	18.33	10.57
3544	18.25	10.5
3543	18.19	10.45
3542	18.16	10.41
3541	18.14	10.38
3540	18.13	10.36
3539	18.12	10.35
3538	18.11	10.33
3537	18.1	10.31
3536	18.08	10.28
3535	18.06	10.26
3534	18.05	10.23
3533	18.03	10.21
3532	18.01	10.18
3531	17.98	10.15
3530	17.94	10.1
3529	17.88	10.04
3528	17.8	9.98
3527	17.72	9.9
3526	17.63	9.82
3525	17.55	9.74
3524	17.47	9.67
3523	17.4	9.61
3522	17.33	9.56
3521	17.29	9.52
3520	17.25	9.48
3519	17.21	9.45
3518	17.18	9.42
3517	17.15	9.38
3516	17.12	9.35
3515	17.09	9.31
3514	17.05	9.27
3513	17	9.23
3512	16.96	9.2
3511	16.91	9.16
3510	16.86	9.12
3509	16.81	9.08
3508	16.76	9.04
3507	16.7	8.99
3506	16.64	8.94
3505	16.57	8.87
3504	16.5	8.81
3503	16.43	8.74
3502	16.36	8.67
3501	16.3	8.62
3500	16.24	8.57
3499	16.19	8.53
3498	16.15	8.5
3497	16.12	8.48
3496	16.08	8.46
3495	16.05	8.45
3494	16.02	8.43
3493	15.99	8.41
3492	15.96	8.4
3491	15.92	8.38
3490	15.89	8.36
3489	15.86	8.34
3488	15.83	8.32
3487	15.8	8.29
3486	15.76	8.27
3485	15.73	8.25
3484	15.7	8.23
3483	15.67	8.2
3482	15.64	8.18
3481	15.61	8.15
3480	15.59	8.13
3479	15.57	8.11
3478	15.56	8.1
3477	15.56	8.09
3476	15.55	8.07
3475	15.55	8.06
3474	15.54	8.05
3473	15.54	8.03
3472	15.52	8.01
3471	15.51	7.99
3470	15.49	7.97
3469	15.48	7.95
3468	15.46	7.93
3467	15.45	7.92
3466	15.44	7.92
3465	15.44	7.92
3464	15.44	7.93
3463	15.44	7.94
3462	15.44	7.95
3461	15.44	7.95
3460	15.44	7.97
3459	15.45	7.98
3458	15.46	7.99
3457	15.47	8.01
3456	15.49	8.03
3455	15.52	8.05
3454	15.54	8.07
3453	15.56	8.08
3452	15.58	8.09
3451	15.6	8.1
3450	15.61	8.1
3449	15.61	8.09
3448	15.6	8.08
3447	15.59	8.07
3446	15.57	8.06
3445	15.56	8.05
3444	15.55	8.05
3443	15.55	8.04
3442	15.54	8.04
3441	15.54	8.03
3440	15.53	8.02
3439	15.53	8.01
3438	15.52	7.99
3437	15.52	7.98
3436	15.51	7.97
3435	15.5	7.96
3434	15.49	7.96
3433	15.48	7.97
3432	15.47	7.98
3431	15.47	8
3430	15.46	8.02
3429	15.46	8.04
3428	15.46	8.06
3427	15.47	8.09
3426	15.48	8.1
3425	15.49	8.12
3424	15.5	8.13
3423	15.51	8.14
3422	15.51	8.14
3421	15.51	8.14
3420	15.51	8.15
3419	15.51	8.16
3418	15.51	8.17
3417	15.52	8.18
3416	15.53	8.19
3415	15.54	8.21
3414	15.56	8.23
3413	15.58	8.25
3412	15.6	8.27
3411	15.63	8.3
3410	15.66	8.33
3409	15.7	8.36
3408	15.75	8.39
3407	15.79	8.43
3406	15.84	8.47
3405	15.89	8.51
3404	15.94	8.55
3403	15.99	8.58
3402	16.03	8.62
3401	16.08	8.66
3400	16.13	8.7
3399	16.17	8.74
3398	16.23	8.79
3397	16.28	8.84
3396	16.34	8.89
3395	16.4	8.94
3394	16.46	8.99
3393	16.51	9.05
3392	16.57	9.1
3391	16.63	9.16
3390	16.69	9.22
3389	16.75	9.29
3388	16.82	9.35
3387	16.88	9.42
3386	16.95	9.49
3385	17.02	9.56
3384	17.08	9.62
3383	17.15	9.68
3382	17.21	9.74
3381	17.28	9.79
3380	17.34	9.85
3379	17.41	9.91
3378	17.47	9.97
3377	17.54	10.04
3376	17.6	10.1
3375	17.67	10.17
3374	17.73	10.24
3373	17.8	10.31
3372	17.86	10.38
3371	17.93	10.44
3370	17.99	10.51
3369	18.05	10.58
3368	18.12	10.65
3367	18.19	10.73
3366	18.26	10.81
3365	18.33	10.89
3364	18.41	10.98
3363	18.5	11.07
3362	18.58	11.16
3361	18.67	11.24
3360	18.76	11.33
3359	18.85	11.43
3358	18.95	11.52
3357	19.04	11.61
3356	19.12	11.71
3355	19.21	11.8
3354	19.3	11.9
3353	19.39	11.99
3352	19.48	12.09
3351	19.56	12.18
3350	19.64	12.28
3349	19.72	12.38
3348	19.81	12.48
3347	19.89	12.58
3346	19.98	12.68
3345	20.07	12.79
3344	20.16	12.89
3343	20.24	13
3342	20.33	13.1
3341	20.42	13.2
3340	20.5	13.3
3339	20.58	13.4
3338	20.66	13.5
3337	20.73	13.6
3336	20.81	13.7
3335	20.9	13.81
3334	20.99	13.91
3333	21.08	14.02
3332	21.18	14.13
3331	21.28	14.24
3330	21.37	14.34
3329	21.47	14.45
3328	21.56	14.56
3327	21.65	14.67
3326	21.73	14.78
3325	21.82	14.89
3324	21.9	14.99
3323	21.98	15.1
3322	22.07	15.21
3321	22.15	15.32
3320	22.24	15.43
3319	22.33	15.54
3318	22.42	15.65
3317	22.51	15.76
3316	22.6	15.87
3315	22.68	15.98
3314	22.77	16.09
3313	22.86	16.2
3312	22.94	16.31
3311	23.02	16.41
3310	23.1	16.52
3309	23.17	16.62
3308	23.24	16.72
3307	23.32	16.82
3306	23.39	16.91
3305	23.46	17.01
3304	23.53	17.11
3303	23.6	17.21
3302	23.68	17.31
3301	23.75	17.42
3300	23.83	17.52
3299	23.9	17.63
3298	23.98	17.73
3297	24.05	17.84
3296	24.12	17.93
3295	24.19	18.03
3294	24.26	18.12
3293	24.32	18.21
3292	24.38	18.3
3291	24.44	18.38
3290	24.5	18.47
3289	24.56	18.56
3288	24.63	18.65
3287	24.7	18.74
3286	24.76	18.83
3285	24.83	18.92
3284	24.9	19.02
3283	24.97	19.11
3282	25.04	19.21
3281	25.11	19.3
3280	25.18	19.4
3279	25.25	19.5
3278	25.32	19.59
3277	25.39	19.69
3276	25.45	19.78
3275	25.52	19.87
3274	25.58	19.96
3273	25.64	20.04
3272	25.7	20.13
3271	25.76	20.21
3270	25.81	20.29
3269	25.87	20.38
3268	25.92	20.46
3267	25.98	20.54
3266	26.03	20.63
3265	26.09	20.72
3264	26.15	20.8
3263	26.22	20.89
3262	26.28	20.98
3261	26.35	21.07
3260	26.41	21.16
3259	26.48	21.25
3258	26.54	21.35
3257	26.6	21.44
3256	26.66	21.53
3255	26.72	21.62
3254	26.79	21.71
3253	26.85	21.81
3252	26.92	21.91
3251	26.99	22.01
3250	27.05	22.11
3249	27.12	22.21
3248	27.18	22.3
3247	27.23	22.39
3246	27.28	22.48
3245	27.33	22.56
3244	27.38	22.65
3243	27.43	22.73
3242	27.49	22.82
3241	27.56	22.91
3240	27.63	23.02
3239	27.71	23.12
3238	27.79	23.24
3237	27.88	23.36
3236	27.96	23.49
3235	28.05	23.63
3234	28.14	23.77
3233	28.23	23.91
3232	28.33	24.06
3231	28.43	24.22
3230	28.53	24.38
3229	28.65	24.56
3228	28.77	24.73
3227	28.9	24.92
3226	29.04	25.11
3225	29.18	25.3
3224	29.33	25.5
3223	29.48	25.7
3222	29.62	25.9
3221	29.77	26.11
3220	29.92	26.32
3219	30.06	26.53
3218	30.21	26.74
3217	30.35	26.95
3216	30.49	27.16
3215	30.64	27.38
3214	30.78	27.59
3213	30.92	27.81
3212	31.07	28.03
3211	31.21	28.25
3210	31.36	28.47
3209	31.5	28.7
3208	31.65	28.93
3207	31.8	29.16
3206	31.95	29.39
3205	32.1	29.62
3204	32.24	29.85
3203	32.39	30.08
3202	32.54	30.32
3201	32.69	30.55
3200	32.84	30.78
3199	32.99	31.02
3198	33.14	31.26
3197	33.29	31.5
3196	33.44	31.74
3195	33.6	31.99
3194	33.76	32.24
3193	33.92	32.49
3192	34.08	32.74
3191	34.24	32.99
3190	34.39	33.24
3189	34.55	33.5
3188	34.7	33.75
3187	34.86	34
3186	35.01	34.25
3185	35.17	34.51
3184	35.33	34.76
3183	35.48	35.02
3182	35.65	35.28
3181	35.81	35.53
3180	35.97	35.79
3179	36.13	36.06
3178	36.29	36.32
3177	36.46	36.58
3176	36.62	36.85
3175	36.78	37.11
3174	36.94	37.38
3173	37.1	37.65
3172	37.26	37.91
3171	37.42	38.18
3170	37.58	38.45
3169	37.75	38.72
3168	37.91	38.99
3167	38.08	39.26
3166	38.25	39.53
3165	38.42	39.8
3164	38.59	40.07
3163	38.76	40.34
3162	38.94	40.61
3161	39.11	40.89
3160	39.28	41.17
3159	39.45	41.44
3158	39.63	41.72
3157	39.8	42
3156	39.97	42.27
3155	40.14	42.55
3154	40.3	42.82
3153	40.47	43.08
3152	40.63	43.34
3151	40.78	43.6
3150	40.94	43.86
3149	41.1	44.12
3148	41.25	44.38
3147	41.42	44.65
3146	41.58	44.91
3145	41.75	45.18
3144	41.92	45.45
3143	42.08	45.72
3142	42.25	45.99
3141	42.42	46.26
3140	42.58	46.53
3139	42.74	46.79
3138	42.9	47.05
3137	43.06	47.31
3136	43.21	47.57
3135	43.37	47.83
3134	43.53	48.09
3133	43.68	48.35
3132	43.85	48.61
3131	44.01	48.86
3130	44.17	49.12
3129	44.33	49.38
3128	44.49	49.63
3127	44.65	49.89
3126	44.81	50.15
3125	44.97	50.41
3124	45.13	50.68
3123	45.3	50.94
3122	45.46	51.2
3121	45.63	51.46
3120	45.79	51.72
3119	45.94	51.97
3118	46.1	52.21
3117	46.25	52.45
3116	46.4	52.69
3115	46.55	52.93
3114	46.7	53.17
3113	46.85	53.41
3112	47	53.64
3111	47.14	53.88
3110	47.29	54.11
3109	47.43	54.35
3108	47.57	54.58
3107	47.72	54.81
3106	47.86	55.04
3105	48	55.28
3104	48.15	55.51
3103	48.3	55.75
3102	48.45	55.98
3101	48.6	56.21
3100	48.75	56.45
3099	48.9	56.68
3098	49.05	56.91
3097	49.19	57.13
3096	49.34	57.36
3095	49.49	57.59
3094	49.64	57.81
3093	49.78	58.04
3092	49.93	58.27
3091	50.08	58.49
3090	50.23	58.71
3089	50.38	58.94
3088	50.52	59.16
3087	50.67	59.38
3086	50.81	59.6
3085	50.95	59.82
3084	51.09	60.04
3083	51.23	60.25
3082	51.36	60.47
3081	51.49	60.67
3080	51.62	60.87
3079	51.75	61.07
3078	51.87	61.26
3077	51.99	61.45
3076	52.1	61.63
3075	52.22	61.82
3074	52.34	62
3073	52.47	62.2
3072	52.59	62.39
3071	52.72	62.59
3070	52.86	62.78
3069	52.99	62.98
3068	53.11	63.17
3067	53.24	63.36
3066	53.35	63.54
3065	53.47	63.73
3064	53.59	63.91
3063	53.71	64.09
3062	53.83	64.27
3061	53.95	64.45
3060	54.08	64.63
3059	54.21	64.82
3058	54.33	65
3057	54.46	65.18
3056	54.58	65.36
3055	54.7	65.54
3054	54.81	65.71
3053	54.93	65.88
3052	55.04	66.05
3051	55.15	66.22
3050	55.27	66.39
3049	55.39	66.56
3048	55.5	66.73
3047	55.62	66.9
3046	55.74	67.07
3045	55.85	67.23
3044	55.95	67.39
3043	56.06	67.55
3042	56.15	67.7
3041	56.25	67.85
3040	56.34	68
3039	56.44	68.15
3038	56.53	68.29
3037	56.63	68.44
3036	56.73	68.59
3035	56.82	68.73
3034	56.92	68.88
3033	57.01	69.02
3032	57.1	69.16
3031	57.19	69.3
3030	57.29	69.44
3029	57.38	69.58
3028	57.47	69.72
3027	57.57	69.86
3026	57.67	70
3025	57.76	70.15
3024	57.86	70.29
3023	57.96	70.43
3022	58.05	70.58
3021	58.15	70.72
3020	58.25	70.87
3019	58.35	71.01
3018	58.44	71.15
3017	58.53	71.29
3016	58.62	71.42
3015	58.71	71.55
3014	58.78	71.67
3013	58.86	71.78
3012	58.93	71.88
3011	58.99	71.98
3010	59.06	72.08
3009	59.12	72.18
3008	59.19	72.27
3007	59.26	72.37
3006	59.33	72.48
3005	59.4	72.59
3004	59.48	72.7
3003	59.56	72.81
3002	59.63	72.93
3001	59.71	73.05
3000	59.78	73.16
2999	59.85	73.28
2998	59.92	73.39
2997	59.99	73.5
2996	60.06	73.61
2995	60.13	73.71
2994	60.2	73.82
2993	60.26	73.91
2992	60.32	74.01
2991	60.38	74.1
2990	60.44	74.19
2989	60.49	74.28
2988	60.54	74.37
2987	60.6	74.46
2986	60.65	74.55
2985	60.71	74.64
2984	60.76	74.73
2983	60.82	74.82
2982	60.87	74.92
2981	60.91	75.01
2980	60.96	75.09
2979	61	75.17
2978	61.04	75.24
2977	61.08	75.31
2976	61.12	75.38
2975	61.16	75.45
2974	61.19	75.51
2973	61.22	75.57
2972	61.25	75.63
2971	61.29	75.7
2970	61.32	75.76
2969	61.35	75.82
2968	61.38	75.89
2967	61.42	75.96
2966	61.45	76.03
2965	61.49	76.1
2964	61.52	76.17
2963	61.56	76.24
2962	61.59	76.31
2961	61.61	76.39
2960	61.64	76.46
2959	61.67	76.54
2958	61.7	76.62
2957	61.73	76.7
2956	61.76	76.78
2955	61.8	76.86
2954	61.83	76.94
2953	61.86	77.02
2952	61.89	77.1
2951	61.91	77.17
2950	61.94	77.24
2949	61.96	77.31
2948	61.98	77.37
2947	62	77.43
2946	62.02	77.48
2945	62.03	77.53
2944	62.04	77.57
2943	62.05	77.6
2942	62.05	77.64
2941	62.06	77.67
2940	62.08	77.71
2939	62.1	77.75
2938	62.13	77.8
2937	62.16	77.85
2936	62.2	77.91
2935	62.24	77.97
2934	62.29	78.03
2933	62.34	78.09
2932	62.39	78.14
2931	62.44	78.2
2930	62.48	78.25
2929	62.53	78.3
2928	62.58	78.35
2927	62.63	78.4
2926	62.69	78.45
2925	62.75	78.51
2924	62.81	78.56
2923	62.88	78.62
2922	62.94	78.68
2921	63.01	78.75
2920	63.08	78.81
2919	63.14	78.88
2918	63.19	78.94
2917	63.24	78.99
2916	63.28	79.04
2915	63.31	79.08
2914	63.34	79.12
2913	63.36	79.15
2912	63.38	79.17
2911	63.39	79.2
2910	63.41	79.22
2909	63.43	79.25
2908	63.45	79.27
2907	63.47	79.3
2906	63.5	79.34
2905	63.52	79.37
2904	63.55	79.4
2903	63.57	79.43
2902	63.6	79.47
2901	63.62	79.5
2900	63.64	79.53
2899	63.67	79.56
2898	63.69	79.59
2897	63.71	79.62
2896	63.73	79.64
2895	63.74	79.67
2894	63.76	79.69
2893	63.78	79.7
2892	63.8	79.72
2891	63.82	79.74
2890	63.84	79.76
2889	63.86	79.79
2888	63.88	79.81
2887	63.9	79.83
2886	63.92	79.86
2885	63.95	79.88
2884	63.97	79.91
2883	64	79.93
2882	64.03	79.96
2881	64.06	79.98
2880	64.1	80.01
2879	64.13	80.03
2878	64.17	80.06
2877	64.2	80.09
2876	64.24	80.12
2875	64.27	80.15
2874	64.3	80.17
2873	64.32	80.19
2872	64.33	80.21
2871	64.35	80.22
2870	64.36	80.24
2869	64.37	80.25
2868	64.38	80.26
2867	64.4	80.27
2866	64.42	80.29
2865	64.44	80.31
2864	64.47	80.33
2863	64.5	80.35
2862	64.53	80.37
2861	64.56	80.39
2860	64.59	80.41
2859	64.61	80.42
2858	64.64	80.43
2857	64.66	80.44
2856	64.69	80.45
2855	64.71	80.46
2854	64.74	80.48
2853	64.76	80.49
2852	64.79	80.51
2851	64.82	80.53
2850	64.85	80.55
2849	64.87	80.56
2848	64.89	80.58
2847	64.91	80.59
2846	64.92	80.6
2845	64.94	80.62
2844	64.95	80.63
2843	64.97	80.65
2842	64.98	80.67
2841	65	80.69
2840	65.01	80.7
2839	65.02	80.72
2838	65.03	80.72
2837	65.03	80.73
2836	65.03	80.73
2835	65.03	80.72
2834	65.04	80.71
2833	65.04	80.7
2832	65.04	80.69
2831	65.04	80.68
2830	65.05	80.68
2829	65.06	80.68
2828	65.07	80.68
2827	65.08	80.68
2826	65.09	80.68
2825	65.1	80.69
2824	65.11	80.7
2823	65.12	80.71
2822	65.13	80.71
2821	65.14	80.72
2820	65.15	80.72
2819	65.15	80.72
2818	65.16	80.72
2817	65.17	80.73
2816	65.17	80.73
2815	65.18	80.73
2814	65.19	80.74
2813	65.2	80.74
2812	65.21	80.75
2811	65.21	80.75
2810	65.22	80.75
2809	65.22	80.75
2808	65.22	80.74
2807	65.22	80.74
2806	65.22	80.74
2805	65.23	80.74
2804	65.23	80.74
2803	65.24	80.74
2802	65.24	80.74
2801	65.25	80.75
2800	65.25	80.75
2799	65.26	80.75
2798	65.26	80.75
2797	65.26	80.75
2796	65.26	80.75
2795	65.26	80.75
2794	65.26	80.75
2793	65.27	80.75
2792	65.27	80.75
2791	65.27	80.75
2790	65.27	80.75
2789	65.27	80.74
2788	65.26	80.74
2787	65.25	80.73
2786	65.25	80.73
2785	65.24	80.72
2784	65.24	80.72
2783	65.24	80.72
2782	65.24	80.72
2781	65.24	80.72
2780	65.24	80.72
2779	65.25	80.73
2778	65.26	80.73
2777	65.27	80.74
2776	65.27	80.75
2775	65.27	80.75
2774	65.27	80.75
2773	65.27	80.75
2772	65.26	80.75
2771	65.26	80.74
2770	65.25	80.74
2769	65.25	80.73
2768	65.25	80.73
2767	65.25	80.73
2766	65.25	80.73
2765	65.25	80.73
2764	65.26	80.73
2763	65.26	80.73
2762	65.26	80.72
2761	65.27	80.72
2760	65.27	80.72
2759	65.27	80.72
2758	65.27	80.73
2757	65.27	80.73
2756	65.27	80.73
2755	65.27	80.74
2754	65.27	80.74
2753	65.26	80.74
2752	65.26	80.75
2751	65.26	80.75
2750	65.26	80.75
2749	65.26	80.75
2748	65.26	80.75
2747	65.26	80.74
2746	65.26	80.74
2745	65.26	80.73
2744	65.26	80.73
2743	65.26	80.72
2742	65.26	80.72
2741	65.27	80.72
2740	65.27	80.72
2739	65.27	80.72
2738	65.27	80.73
2737	65.26	80.73
2736	65.26	80.73
2735	65.26	80.73
2734	65.25	80.72
2733	65.25	80.72
2732	65.25	80.72
2731	65.25	80.73
2730	65.26	80.73
2729	65.26	80.74
2728	65.26	80.74
2727	65.27	80.75
2726	65.27	80.75
2725	65.27	80.75
2724	65.26	80.75
2723	65.26	80.74
2722	65.25	80.73
2721	65.25	80.73
2720	65.25	80.72
2719	65.24	80.71
2718	65.24	80.71
2717	65.24	80.71
2716	65.24	80.71
2715	65.24	80.71
2714	65.24	80.71
2713	65.25	80.71
2712	65.25	80.71
2711	65.25	80.72
2710	65.25	80.72
2709	65.25	80.72
2708	65.26	80.72
2707	65.26	80.72
2706	65.26	80.72
2705	65.26	80.72
2704	65.25	80.72
2703	65.25	80.72
2702	65.25	80.72
2701	65.25	80.71
2700	65.25	80.71
2699	65.24	80.71
2698	65.24	80.7
2697	65.24	80.7
2696	65.24	80.7
2695	65.24	80.7
2694	65.24	80.7
2693	65.24	80.7
2692	65.23	80.7
2691	65.23	80.7
2690	65.23	80.7
2689	65.23	80.71
2688	65.23	80.71
2687	65.23	80.71
2686	65.24	80.72
2685	65.24	80.73
2684	65.25	80.73
2683	65.26	80.74
2682	65.26	80.75
2681	65.27	80.75
2680	65.27	80.75
2679	65.27	80.75
2678	65.27	80.75
2677	65.26	80.74
2676	65.26	80.73
2675	65.25	80.73
2674	65.25	80.72
2673	65.25	80.72
2672	65.25	80.71
2671	65.25	80.71
2670	65.25	80.71
2669	65.25	80.71
2668	65.24	80.71
2667	65.24	80.71
2666	65.24	80.71
2665	65.24	80.71
2664	65.24	80.71
2663	65.24	80.71
2662	65.24	80.71
2661	65.24	80.71
2660	65.24	80.71
2659	65.24	80.71
2658	65.24	80.71
2657	65.24	80.71
2656	65.24	80.71
2655	65.24	80.71
2654	65.24	80.71
2653	65.24	80.72
2652	65.24	80.72
2651	65.24	80.72
2650	65.25	80.72
2649	65.25	80.72
2648	65.25	80.72
2647	65.25	80.72
2646	65.25	80.72
2645	65.25	80.72
2644	65.25	80.73
2643	65.26	80.73
2642	65.26	80.73
2641	65.26	80.74
2640	65.26	80.74
2639	65.27	80.74
2638	65.27	80.74
2637	65.27	80.74
2636	65.27	80.74
2635	65.27	80.74
2634	65.27	80.74
2633	65.27	80.74
2632	65.27	80.74
2631	65.27	80.74
2630	65.27	80.75
2629	65.27	80.75
2628	65.27	80.75
2627	65.27	80.75
2626	65.27	80.75
2625	65.27	80.74
2624	65.27	80.74
2623	65.27	80.74
2622	65.27	80.74
2621	65.27	80.74
2620	65.27	80.74
2619	65.27	80.74
2618	65.27	80.74
2617	65.27	80.74
2616	65.27	80.75
2615	65.27	80.75
2614	65.27	80.75
2613	65.26	80.75
2612	65.26	80.75
2611	65.26	80.75
2610	65.26	80.74
2609	65.26	80.74
2608	65.26	80.74
2607	65.26	80.74
2606	65.26	80.74
2605	65.26	80.74
2604	65.26	80.74
2603	65.26	80.75
2602	65.26	80.75
2601	65.26	80.75
2600	65.26	80.75
2599	65.26	80.75
2598	65.26	80.75
2597	65.26	80.75
2596	65.26	80.75
2595	65.26	80.75
2594	65.26	80.75
2593	65.26	80.75
2592	65.26	80.75
2591	65.26	80.75
2590	65.26	80.75
2589	65.26	80.75
2588	65.26	80.75
2587	65.26	80.75
2586	65.26	80.75
2585	65.26	80.74
2584	65.26	80.74
2583	65.26	80.74
2582	65.26	80.74
2581	65.26	80.74
2580	65.26	80.74
2579	65.27	80.74
2578	65.27	80.75
2577	65.27	80.75
2576	65.27	80.75
2575	65.27	80.75
2574	65.27	80.75
2573	65.26	80.75
2572	65.26	80.74
2571	65.26	80.74
2570	65.26	80.74
2569	65.26	80.74
2568	65.26	80.73
2567	65.26	80.73
2566	65.26	80.73
2565	65.26	80.73
2564	65.26	80.73
2563	65.26	80.73
2562	65.26	80.73
2561	65.26	80.72
2560	65.27	80.72
2559	65.27	80.72
2558	65.27	80.72
2557	65.27	80.72
2556	65.27	80.72
2555	65.26	80.72
2554	65.26	80.72
2553	65.26	80.71
2552	65.25	80.71
2551	65.25	80.71
2550	65.25	80.7
2549	65.25	80.7
2548	65.24	80.7
2547	65.25	80.7
2546	65.25	80.7
2545	65.25	80.7
2544	65.25	80.7
2543	65.25	80.7
2542	65.25	80.7
2541	65.25	80.7
2540	65.24	80.7
2539	65.24	80.7
2538	65.24	80.7
2537	65.24	80.71
2536	65.24	80.71
2535	65.24	80.7
2534	65.24	80.7
2533	65.24	80.7
2532	65.24	80.7
2531	65.24	80.7
2530	65.24	80.7
2529	65.24	80.7
2528	65.24	80.71
2527	65.25	80.71
2526	65.25	80.71
2525	65.25	80.71
2524	65.25	80.71
2523	65.25	80.7
2522	65.25	80.7
2521	65.25	80.7
2520	65.25	80.7
2519	65.25	80.69
2518	65.25	80.69
2517	65.25	80.69
2516	65.25	80.69
2515	65.25	80.68
2514	65.25	80.68
2513	65.25	80.68
2512	65.24	80.67
2511	65.24	80.67
2510	65.24	80.67
2509	65.24	80.67
2508	65.23	80.66
2507	65.23	80.66
2506	65.22	80.66
2505	65.22	80.66
2504	65.21	80.65
2503	65.21	80.65
2502	65.21	80.65
2501	65.21	80.65
2500	65.21	80.64
2499	65.21	80.64
2498	65.2	80.64
2497	65.2	80.63
2496	65.2	80.63
2495	65.2	80.63
2494	65.2	80.63
2493	65.2	80.62
2492	65.2	80.62
2491	65.2	80.62
2490	65.2	80.62
2489	65.2	80.62
2488	65.2	80.62
2487	65.2	80.62
2486	65.2	80.62
2485	65.19	80.63
2484	65.19	80.63
2483	65.19	80.63
2482	65.19	80.63
2481	65.19	80.63
2480	65.19	80.62
2479	65.19	80.62
2478	65.19	80.62
2477	65.19	80.61
2476	65.19	80.61
2475	65.19	80.61
2474	65.19	80.6
2473	65.2	80.6
2472	65.2	80.6
2471	65.19	80.6
2470	65.19	80.6
2469	65.19	80.59
2468	65.19	80.59
2467	65.18	80.58
2466	65.18	80.58
2465	65.18	80.58
2464	65.18	80.57
2463	65.18	80.57
2462	65.18	80.57
2461	65.18	80.57
2460	65.17	80.56
2459	65.17	80.55
2458	65.16	80.55
2457	65.16	80.54
2456	65.16	80.53
2455	65.15	80.53
2454	65.15	80.53
2453	65.15	80.53
2452	65.15	80.52
2451	65.15	80.52
2450	65.15	80.52
2449	65.14	80.52
2448	65.14	80.51
2447	65.14	80.51
2446	65.13	80.51
2445	65.13	80.5
2444	65.13	80.5
2443	65.13	80.5
2442	65.12	80.49
2441	65.12	80.49
2440	65.12	80.48
2439	65.12	80.48
2438	65.11	80.47
2437	65.11	80.46
2436	65.11	80.46
2435	65.1	80.45
2434	65.1	80.45
2433	65.1	80.44
2432	65.1	80.44
2431	65.1	80.44
2430	65.1	80.43
2429	65.1	80.43
2428	65.09	80.42
2427	65.09	80.42
2426	65.09	80.41
2425	65.08	80.41
2424	65.08	80.4
2423	65.07	80.39
2422	65.07	80.39
2421	65.07	80.39
2420	65.06	80.38
2419	65.06	80.37
2418	65.06	80.37
2417	65.06	80.37
2416	65.05	80.36
2415	65.05	80.36
2414	65.05	80.35
2413	65.04	80.35
2412	65.04	80.34
2411	65.03	80.33
2410	65.02	80.32
2409	65.02	80.31
2408	65.01	80.31
2407	65.01	80.3
2406	65	80.29
2405	65	80.29
2404	64.99	80.28
2403	64.99	80.28
2402	64.98	80.27
2401	64.98	80.26
2400	64.98	80.25
2399	64.97	80.25
2398	64.97	80.24
2397	64.97	80.23
2396	64.97	80.22
2395	64.96	80.22
2394	64.96	80.21
2393	64.95	80.2
2392	64.94	80.19
2391	64.93	80.18
2390	64.91	80.16
2389	64.9	80.14
2388	64.88	80.12
2387	64.86	80.1
2386	64.84	80.08
2385	64.83	80.06
2384	64.81	80.04
2383	64.8	80.02
2382	64.79	80.01
2381	64.79	80
2380	64.78	80
2379	64.79	80
2378	64.79	80
2377	64.79	79.99
2376	64.78	79.99
2375	64.78	79.98
2374	64.76	79.96
2373	64.75	79.94
2372	64.73	79.91
2371	64.71	79.89
2370	64.69	79.87
2369	64.68	79.85
2368	64.68	79.84
2367	64.67	79.83
2366	64.68	79.83
2365	64.69	79.83
2364	64.7	79.84
2363	64.71	79.84
2362	64.73	79.85
2361	64.75	79.87
2360	64.78	79.89
2359	64.82	79.92
2358	64.85	79.94
2357	64.88	79.97
2356	64.9	79.99
2355	64.9	79.99
2354	64.89	79.98
2353	64.85	79.94
2352	64.79	79.89
2351	64.72	79.82
2350	64.65	79.76
2349	64.59	79.69
2348	64.55	79.64
2347	64.52	79.6
2346	64.51	79.58
2345	64.51	79.58
2344	64.53	79.59
2343	64.55	79.61
2342	64.56	79.63
2341	64.58	79.64
2340	64.59	79.66
2339	64.6	79.67
2338	64.61	79.68
2337	64.6	79.67
2336	64.59	79.65
2335	64.58	79.63
2334	64.56	79.61
2333	64.54	79.58
2332	64.52	79.56
2331	64.51	79.54
2330	64.5	79.52
2329	64.49	79.51
2328	64.47	79.5
2327	64.46	79.48
2326	64.45	79.46
2325	64.44	79.45
2324	64.42	79.43
2323	64.41	79.42
2322	64.4	79.4
2321	64.4	79.4
2320	64.4	79.39
2319	64.39	79.38
2318	64.39	79.37
2317	64.38	79.35
2316	64.37	79.33
2315	64.35	79.3
2314	64.33	79.27
2313	64.3	79.24
2312	64.28	79.21
2311	64.26	79.18
2310	64.24	79.16
2309	64.22	79.13
2308	64.2	79.11
2307	64.18	79.09
2306	64.16	79.06
2305	64.14	79.04
2304	64.12	79.01
2303	64.1	78.99
2302	64.08	78.96
2301	64.07	78.94
2300	64.05	78.92
2299	64.04	78.9
2298	64.03	78.88
2297	64.02	78.87
2296	64.01	78.86
2295	64	78.84
2294	63.99	78.83
2293	63.99	78.82
2292	63.98	78.81
2291	63.97	78.79
2290	63.96	78.78
2289	63.95	78.76
2288	63.93	78.74
2287	63.92	78.72
2286	63.9	78.7
2285	63.89	78.68
2284	63.88	78.66
2283	63.86	78.65
2282	63.85	78.63
2281	63.84	78.62
2280	63.83	78.6
2279	63.82	78.58
2278	63.81	78.57
2277	63.8	78.55
2276	63.79	78.53
2275	63.78	78.51
2274	63.77	78.5
2273	63.75	78.48
2272	63.74	78.46
2271	63.73	78.44
2270	63.71	78.42
2269	63.7	78.39
2268	63.68	78.37
2267	63.66	78.35
2266	63.65	78.32
2265	63.64	78.3
2264	63.62	78.28
2263	63.61	78.25
2262	63.6	78.23
2261	63.58	78.21
2260	63.56	78.19
2259	63.55	78.16
2258	63.53	78.14
2257	63.51	78.12
2256	63.5	78.1
2255	63.48	78.08
2254	63.47	78.06
2253	63.45	78.04
2252	63.44	78.01
2251	63.42	77.99
2250	63.4	77.97
2249	63.38	77.95
2248	63.37	77.92
2247	63.35	77.9
2246	63.33	77.88
2245	63.32	77.85
2244	63.3	77.83
2243	63.29	77.81
2242	63.27	77.78
2241	63.26	77.76
2240	63.24	77.74
2239	63.23	77.72
2238	63.21	77.7
2237	63.2	77.68
2236	63.18	77.66
2235	63.17	77.64
2234	63.15	77.62
2233	63.14	77.59
2232	63.12	77.57
2231	63.11	77.55
2230	63.09	77.52
2229	63.08	77.5
2228	63.06	77.47
2227	63.04	77.45
2226	63.02	77.42
2225	63.01	77.4
2224	62.99	77.37
2223	62.97	77.34
2222	62.95	77.32
2221	62.93	77.29
2220	62.91	77.26
2219	62.89	77.24
2218	62.87	77.21
2217	62.85	77.18
2216	62.83	77.16
2215	62.81	77.13
2214	62.79	77.1
2213	62.78	77.08
2212	62.76	77.05
2211	62.74	77.02
2210	62.72	76.99
2209	62.71	76.97
2208	62.69	76.94
2207	62.67	76.91
2206	62.65	76.88
2205	62.63	76.85
2204	62.61	76.82
2203	62.59	76.79
2202	62.57	76.76
2201	62.55	76.73
2200	62.53	76.7
2199	62.5	76.68
2198	62.48	76.65
2197	62.46	76.63
2196	62.44	76.6
2195	62.42	76.57
2194	62.4	76.54
2193	62.38	76.51
2192	62.36	76.48
2191	62.34	76.45
2190	62.32	76.42
2189	62.3	76.39
2188	62.28	76.36
2187	62.26	76.33
2186	62.24	76.3
2185	62.22	76.27
2184	62.2	76.24
2183	62.18	76.21
2182	62.16	76.18
2181	62.14	76.15
2180	62.12	76.11
2179	62.1	76.08
2178	62.07	76.05
2177	62.05	76.02
2176	62.03	75.99
2175	62.01	75.96
2174	61.98	75.92
2173	61.96	75.89
2172	61.93	75.86
2171	61.91	75.82
2170	61.89	75.79
2169	61.86	75.76
2168	61.84	75.72
2167	61.82	75.69
2166	61.8	75.66
2165	61.77	75.63
2164	61.75	75.59
2163	61.73	75.56
2162	61.71	75.53
2161	61.69	75.5
2160	61.67	75.47
2159	61.64	75.44
2158	61.62	75.4
2157	61.59	75.37
2156	61.56	75.33
2155	61.54	75.3
2154	61.52	75.26
2153	61.49	75.23
2152	61.47	75.19
2151	61.44	75.16
2150	61.42	75.12
2149	61.4	75.08
2148	61.38	75.05
2147	61.35	75.01
2146	61.33	74.98
2145	61.31	74.95
2144	61.29	74.92
2143	61.27	74.88
2142	61.25	74.85
2141	61.23	74.82
2140	61.21	74.79
2139	61.19	74.76
2138	61.16	74.73
2137	61.14	74.7
2136	61.12	74.67
2135	61.1	74.64
2134	61.09	74.61
2133	61.07	74.58
2132	61.05	74.56
2131	61.03	74.53
2130	61.01	74.5
2129	60.99	74.47
2128	60.97	74.44
2127	60.96	74.42
2126	60.94	74.39
2125	60.93	74.37
2124	60.92	74.35
2123	60.91	74.33
2122	60.9	74.31
2121	60.88	74.29
2120	60.87	74.26
2119	60.86	74.24
2118	60.84	74.22
2117	60.83	74.2
2116	60.82	74.18
2115	60.81	74.16
2114	60.8	74.15
2113	60.79	74.13
2112	60.78	74.11
2111	60.78	74.1
2110	60.77	74.08
2109	60.76	74.07
2108	60.75	74.05
2107	60.74	74.04
2106	60.73	74.03
2105	60.73	74.02
2104	60.72	74.01
2103	60.71	74
2102	60.7	73.99
2101	60.69	73.98
2100	60.69	73.96
2099	60.68	73.95
2098	60.67	73.93
2097	60.66	73.92
2096	60.65	73.9
2095	60.64	73.89
2094	60.63	73.87
2093	60.62	73.86
2092	60.62	73.85
2091	60.61	73.84
2090	60.61	73.83
2089	60.6	73.82
2088	60.6	73.8
2087	60.59	73.79
2086	60.59	73.78
2085	60.58	73.78
2084	60.58	73.77
2083	60.57	73.76
2082	60.57	73.75
2081	60.56	73.74
2080	60.56	73.74
2079	60.56	73.74
2078	60.56	73.73
2077	60.57	73.73
2076	60.57	73.73
2075	60.57	73.73
2074	60.57	73.73
2073	60.58	73.73
2072	60.58	73.73
2071	60.58	73.73
2070	60.58	73.73
2069	60.58	73.73
2068	60.59	73.74
2067	60.59	73.74
2066	60.6	73.75
2065	60.61	73.75
2064	60.61	73.76
2063	60.62	73.76
2062	60.62	73.76
2061	60.62	73.77
2060	60.63	73.77
2059	60.64	73.78
2058	60.64	73.78
2057	60.65	73.79
2056	60.65	73.8
2055	60.66	73.81
2054	60.67	73.82
2053	60.67	73.82
2052	60.68	73.83
2051	60.68	73.84
2050	60.69	73.85
2049	60.7	73.86
2048	60.7	73.87
2047	60.71	73.87
2046	60.72	73.88
2045	60.73	73.89
2044	60.74	73.9
2043	60.75	73.91
2042	60.76	73.93
2041	60.77	73.94
2040	60.78	73.96
2039	60.79	73.98
2038	60.81	74
2037	60.82	74.02
2036	60.83	74.04
2035	60.85	74.05
2034	60.86	74.08
2033	60.88	74.1
2032	60.89	74.12
2031	60.91	74.14
2030	60.93	74.17
2029	60.95	74.2
2028	60.97	74.23
2027	60.99	74.26
2026	61.01	74.29
2025	61.03	74.32
2024	61.06	74.36
2023	61.08	74.39
2022	61.11	74.44
2021	61.14	74.48
2020	61.18	74.53
2019	61.22	74.59
2018	61.26	74.64
2017	61.3	74.7
2016	61.34	74.75
2015	61.38	74.8
2014	61.42	74.86
2013	61.45	74.91
2012	61.49	74.96
2011	61.53	75.02
2010	61.58	75.08
2009	61.62	75.14
2008	61.67	75.21
2007	61.72	75.28
2006	61.77	75.34
2005	61.82	75.41
2004	61.87	75.48
2003	61.91	75.54
[truncated: 1,553 more rows]

## Sheet: Raman Data
Tansu Application Setting
Laser WL=532nm
Integration Time=1000ms
Average Number=5
Average Width=2
Laser Energy Percent=10	Pf-AgNPs	P. frutescens extract
45.0671	-3.2	2.8
51.3441	-1.4	2.2
57.617	1	-0.4
63.8857	-0.2	-1.8
70.1502	31.6	23.2
76.4105	66	48.4
82.6667	64.8	47
88.9186	62.8	43.2
95.1664	59.8	40.4
101.41	58.8	41.6
107.649	62.8	43.6
113.885	66.4	46
120.116	69.6	53.4
126.343	81.6	65
132.566	101.4	82.4
138.784	127.4	107.2
144.999	169.2	140.6
151.209	219.6	183
157.415	270.6	233.6
163.617	320.6	280.8
169.815	365.8	321
176.009	400.4	355
182.199	420.8	384.2
188.385	433.8	407.2
194.566	441.6	421.6
200.744	444.6	430.4
206.917	447.4	435.2
213.086	453.2	445.8
219.251	455.6	454
225.412	459.4	457
231.569	465.8	460.6
237.722	464.2	464.4
243.871	459.4	467
250.016	459	472.6
256.156	457	484.6
262.293	456	488.8
268.425	456	494.8
274.554	455.4	505
280.678	460.8	509.4
286.799	466.4	513
292.915	468.8	518.2
299.027	469.6	527
305.136	475	531
311.24	482.4	536.2
317.34	485.6	545.4
323.436	488.4	549.6
329.528	490.4	557.8
335.616	499.6	565.4
341.7	508.4	575.6
347.781	509	584.8
353.857	511	590.2
359.929	515	598.2
365.997	520.4	600
372.061	521.4	598.8
378.121	523.4	602.2
384.177	527	611.4
390.229	526.6	619.8
396.277	530.6	628.8
402.322	538	638.2
408.362	541.2	642
414.398	548.4	643
420.43	557.2	653.2
426.459	559.8	661.8
432.262	562	668.8
438.061	565.4	675
443.856	570	678.2
449.648	570.2	686.2
455.436	576.2	691
461.22	585.8	704
467.001	588.4	714.4
472.778	590.4	712.2
478.552	587.4	723.2
484.322	586.4	742.2
490.294	594.4	747.6
496.263	594.8	750.6
502.227	589.6	756.2
508.188	592.2	762.8
514.145	594.6	767.2
520.098	599.2	773.2
526.047	604.8	784.6
531.992	608.4	790.6
537.933	609.2	799.4
543.87	608.8	805.2
549.804	610.6	813.6
555.734	618.8	822.6
561.659	624.4	828
567.581	620	837.8
573.5	623.6	846.8
579.414	625.6	847
585.324	626	852.4
591.231	623.4	867
597.134	622.4	866.8
603.033	626.2	865
608.928	622.6	878.6
614.819	630.8	893.8
620.707	642.6	895.8
626.59	646.8	899.6
632.47	648	909.2
638.346	650	918
644.219	655.2	926.8
650.087	655.2	936.4
655.952	653.2	936
661.813	652.6	937.8
667.67	652.6	945.2
673.523	649.8	949.4
679.373	645.8	955.4
685.219	645.8	961.4
691.061	647.8	968.6
696.899	651.8	981.8
702.733	653	993.4
708.564	656.2	998.8
714.391	663.6	1000.6
720.214	667	1011
726.034	674.2	1031.6
731.85	680.2	1042
737.662	682.6	1051.4
743.47	683.4	1056
749.274	689.4	1061.4
755.075	690.6	1066.8
760.872	683.4	1069
766.665	682.2	1073.4
772.455	680	1077
778.241	677.8	1085
784.023	679.6	1090.6
789.802	681.4	1093.8
795.576	682.6	1094.2
801.347	686.4	1104.4
807.241	691	1125.2
813.131	693.6	1135.2
819.017	698	1142.6
824.899	699	1153.6
830.777	702	1158.4
836.652	706.2	1165.2
842.522	705.4	1169.2
848.389	708.4	1175.8
854.252	709.4	1186.6
860.111	705.4	1188
865.966	705	1189.4
871.818	707.2	1190.2
877.665	711.8	1200.4
883.509	716.8	1214.2
889.349	722.6	1216.4
895.185	725.2	1224.2
901.018	724.6	1234.4
906.846	731.8	1240
912.671	737.6	1253
918.492	739.8	1271.6
924.309	742.6	1279.8
930.123	751.4	1285.2
935.932	757.8	1289.6
941.738	759.6	1291.8
947.54	766.8	1297.8
953.339	767.4	1307.8
959.133	767.6	1313.2
964.924	779.6	1313
970.711	785.6	1323
976.494	791.2	1335.6
982.274	793.4	1345
988.05	799.6	1353
993.822	801	1360
999.59	804.4	1364.6
1005.35	815	1375
1011.12	823	1387.8
1016.87	827.6	1398.6
1022.63	828	1403.4
1028.38	825.8	1410.6
1033.91	830.6	1418
1039.43	835.4	1419.2
1044.95	840	1419.2
1050.47	844.4	1428
1055.99	843	1439.4
1061.5	843.4	1438
1067.01	847.6	1442.6
1072.52	855.2	1449
1078.02	858.8	1455.4
1083.52	864.4	1466.4
1089.01	865.4	1479
1094.5	878.4	1488.2
1099.99	895.6	1499
1105.48	898.4	1515.2
1110.96	906.4	1530.4
1116.44	920.4	1537.2
1121.91	928.8	1543
1127.38	931.8	1554.4
1132.85	945.2	1564.4
1138.32	959.2	1572.2
1143.78	967.4	1582.2
1149.24	977	1589
1154.69	989	1586.8
1160.14	1003	1585.6
1165.59	1010.2	1591.6
1171.03	1018	1595.8
1176.48	1026.2	1603
1181.91	1036.4	1607.4
1187.35	1043.6	1617
1192.78	1058.2	1629
1198.21	1070.8	1636.6
1203.63	1078.2	1646.8
1209.05	1095.4	1661.6
1214.47	1115.4	1672.8
1219.88	1131.8	1676.2
1225.3	1144.8	1679
1230.7	1159.4	1693
1236.11	1165.4	1707.6
1241.51	1174.8	1717.2
1246.91	1185.8	1723
1252.3	1192	1730.8
1257.69	1202.6	1740.4
1263.08	1211.4	1739.6
1268.46	1218.2	1744.6
1273.85	1231.2	1755.8
1279.22	1244	1763.4
1284.6	1250.6	1762.8
1289.97	1257.6	1772.8
1295.34	1269.2	1786.4
1300.7	1286.8	1791.6
1306.06	1300	1798.2
1311.42	1319.8	1811.2
1316.78	1342.8	1827.4
1322.13	1360.6	1838.4
1327.48	1368.8	1850.2
1332.82	1378.2	1860
1338.16	1402.6	1873.8
1343.5	1422.2	1876.6
1348.84	1432.6	1881.2
1354.17	1443.4	1896.4
1359.5	1454.8	1896.4
1364.82	1459.2	1896.2
1370.15	1466.4	1908.6
1375.46	1467.4	1924.8
1380.78	1462.8	1930.4
1386.09	1459.4	1934.4
1391.4	1459.4	1944.8
1396.71	1449.8	1953.4
1402.01	1439.2	1965.8
1407.31	1439	1974.6
1412.61	1435.2	1986
1417.9	1427.8	2005.6
1423.19	1426	2015.8
1428.48	1429.2	2022.4
1433.76	1425	2030.4
1439.04	1426.4	2040.4
1444.32	1438	2055.8
1451.14	1445.2	2065.4
1457.96	1443.2	2073.2
1464.77	1446	2083.8
1470.05	1452.8	2087
1475.33	1454.2	2082.8
1480.6	1452.4	2084.2
1485.87	1454.8	2094.8
1491.14	1471.6	2104.2
1496.4	1490.2	2115.8
1501.66	1497	2121.6
1506.92	1508.8	2133.8
1512.18	1534.6	2146.2
1517.43	1559.4	2143.4
1522.68	1577.2	2159.4
1527.92	1597.2	2187.4
1533.09	1622.6	2203.6
1538.26	1641	2210.6
1543.42	1659.6	2213.2
1548.58	1682.8	2219.8
1553.74	1699	2234.8
1558.89	1720.6	2250.8
1564.04	1734.8	2258.4
1569.19	1746.6	2270.6
1574.33	1759.4	2280.6
1579.47	1764.8	2285.6
1584.61	1764.2	2290.8
1589.75	1757	2291.2
1594.88	1746.8	2299.8
1600.01	1739.2	2306
1605.13	1724.2	2309
1610.25	1702	2311
1615.37	1674.8	2308
1620.49	1640.4	2313
1625.6	1605.2	2329.4
1630.71	1564.8	2351.8
1635.82	1524.4	2361.4
1640.93	1483	2363.2
1646.03	1429.6	2375.8
1651.13	1383	2401.4
1656.22	1351.8	2417.4
1661.31	1314.2	2427.8
1666.4	1284.8	2443.2
1671.49	1263.8	2454.4
1676.57	1235.8	2463.2
1681.65	1210.2	2469.4
1686.73	1192.8	2479.2
1691.8	1176.8	2491.4
1696.88	1164.4	2503
1701.94	1154.6	2500.6
1707.01	1141.8	2501.6
1712.07	1132.8	2504.4
1717.13	1128.8	2496.2
1722.19	1115.2	2500.6
1727.24	1103.4	2511
1732.29	1101.4	2510.2
1737.34	1091.6	2508
1742.38	1082	2519.6
1747.42	1080.4	2542.6
1752.46	1077.6	2559.6
1757.5	1074.4	2563.6
1762.53	1071.2	2560.2
1767.56	1071.4	2573.8
1772.58	1071.8	2594.6
1777.61	1068.8	2608
1782.63	1073	2624.6
1787.65	1083.4	2647.2
1792.66	1084.8	2678.2
1797.67	1078	2694.4
1802.68	1080.8	2689.2
1807.69	1081.6	2696
1812.69	1083	2711.4
1817.69	1086	2710.6
1822.69	1079.8	2721
1827.68	1078.4	2726.2
1832.67	1079.8	2724.8
1837.66	1074.6	2731.8
1842.64	1070.2	2743.6
1847.63	1064.2	2745.6
1852.6	1059.2	2747.4
1857.58	1056.8	2757.6
1862.55	1059.2	2752.8
1867.52	1061	2758.6
1872.49	1053.8	2771
1877.46	1050.4	2777.6
1882.42	1051.8	2789.8
1887.38	1060.2	2805
1892.33	1066.8	2813.8
1897.29	1066.8	2835.2
1902.24	1068.2	2853.4
1907.18	1071.2	2860.6
1912.13	1080.4	2875.6
1917.07	1081.8	2884.8
1922.01	1074.4	2897
1926.94	1076.4	2902.2
1931.88	1087.2	2909
1936.81	1093	2918
1941.73	1094.6	2925.6
1946.66	1091.6	2936.4
1951.54	1085.6	2948.2
1956.42	1085.4	2959
1961.3	1086.8	2956.2
1966.18	1085.4	2962
1971.05	1087	2970
1975.92	1088.2	2962.2
1980.79	1083.8	2961.8
1985.65	1080.2	2966
1990.51	1084	2974.2
1995.37	1090.2	2997.2
2000.23	1088	3012.8
2005.08	1088.4	3011.4
2009.93	1089.4	3025.8
2014.78	1095.6	3047.8
2019.62	1098.2	3055
2024.46	1098.4	3064
2029.3	1103.6	3084.4
2034.14	1102.4	3096.6
2038.97	1108.8	3105.6
2043.8	1119	3125.2
2048.63	1116.8	3130
2053.46	1114.8	3136
2058.28	1119	3149.6
2063.1	1113.2	3162.2
2067.91	1114	3167
2072.73	1118.6	3163
2077.54	1117.6	3179.4
2082.35	1120.6	3195.2
2087.15	1121.4	3187.8
2091.96	1122.8	3209.6
2096.76	1123.4	3227.4
2101.55	1121.2	3229
2106.35	1121.6	3234.6
2111.14	1128	3239.6
2115.93	1125.4	3259.6
2120.72	1122.8	3270
2125.5	1128.2	3283.4
2130.28	1132.8	3291.4
2135.06	1139.8	3292.4
2139.84	1141	3308.8
2144.61	1138.4	3321.2
2149.38	1139.2	3338.4
2154.15	1139.8	3347.4
2158.91	1146.4	3345.2
2163.67	1151.8	3362.4
2168.43	1154.4	3374.2
2173.19	1154.4	3381.8
2177.94	1152.8	3399.8
2182.69	1154.4	3404
2187.44	1152.8	3407.6
2192.19	1152.4	3420.6
2196.93	1151.4	3433.2
2201.67	1158	3446.2
2206.41	1159.6	3458.8
2211.14	1153	3470
2215.87	1155.4	3473
2220.6	1157.2	3479
2225.33	1158	3492.4
2230.05	1160.2	3504
2234.77	1159.2	3508
2239.49	1164.4	3518
2244.21	1175.2	3533.8
2248.92	1175.2	3552.8
2253.5	1168	3565.4
2258.08	1166.6	3567.6
2262.65	1173	3570
2267.23	1180.2	3566.4
2271.8	1181.4	3576.6
2276.36	1178	3584.8
2280.93	1176.8	3591.8
2285.49	1178.4	3597.2
2290.05	1174.8	3603.6
2294.61	1173.6	3610.8
2299.17	1178	3623.2
2303.72	1175	3635.6
2308.27	1173.8	3632.2
2312.82	1177.2	3643.4
2317.36	1182.8	3646.6
2321.9	1183	3641
2326.44	1177.6	3650.6
2330.98	1180.8	3673
2335.52	1190.4	3686.6
2340.05	1195.4	3689
2344.58	1188.2	3697.8
2349.11	1184.6	3701.6
2353.63	1190.4	3706.2
2358.15	1196.8	3719
2362.67	1195.8	3732
2367.19	1202.4	3747.8
2371.71	1207.2	3762.8
2376.22	1204.2	3771.6
2380.73	1205.4	3774.8
2385.24	1209	3779.2
2389.74	1212.4	3788.2
2394.25	1212	3808.8
2398.75	1213.4	3827.4
2403.24	1216.4	3824.8
2407.74	1220	3825
2412.23	1221.6	3842.4
2416.72	1224.4	3865.4
2421.21	1224.4	3871.2
2425.7	1216.6	3868.6
2430.18	1219.8	3869.8
2434.66	1227.4	3876.6
2439.14	1223.8	3881.8
2443.61	1220.4	3874
2448.09	1223.4	3880.2
2452.56	1229.4	3897.2
2457.03	1227.2	3893.4
2461.49	1221.2	3895.6
2465.95	1222.4	3911.8
2470.42	1230.4	3904.4
2474.87	1239.8	3906.6
2479.33	1237.8	3923.8
2483.78	1232.4	3933.8
2488.24	1234.4	3948
2492.68	1238.4	3969
2497.13	1244.4	3986.6
2501.58	1253	3990.6
2506.02	1260.6	4003.8
2510.46	1267.2	4013.8
2514.89	1271	4024.6
2519.33	1271.6	4059
2523.76	1273.2	4078.6
2528.19	1276.8	4070.4
2532.62	1283.2	4078.6
2537.04	1286	4097.4
2541.46	1289	4115.4
2545.88	1287	4133.2
2550.3	1290.6	4130.2
2554.71	1292.2	4117.2
2559.13	1288.2	4118.4
2563.54	1285.2	4123.8
2567.95	1286.4	4133.4
2572.35	1293.6	4137.4
2576.75	1295.6	4138.4
2581.16	1294.2	4143.2
2585.55	1288.4	4136.4
2589.95	1284	4136
2594.34	1287.2	4149.6
2598.73	1295.8	4152.8
2603.12	1304.6	4161.6
2607.51	1308.6	4173.2
2611.89	1306.2	4182.2
2616.28	1307.6	4198.6
2620.65	1311.6	4213.4
2625.03	1318.6	4225.8
2629.41	1332	4247.6
2633.78	1331.2	4263.2
2638.15	1328.2	4261.4
2642.52	1338.6	4265.8
2646.88	1352.6	4282.8
2651.24	1352.8	4294.8
2655.6	1345.6	4309.6
2659.96	1345.2	4330
2664.32	1348.4	4336
2669.92	1347.2	4335
2675.52	1352	4347.4
2681.11	1357.4	4370
2686.7	1359.2	4365.6
2692.29	1359.8	4352.8
2697.87	1353.6	4358
2703.45	1356	4359.2
2709.03	1361	4363.2
2714.6	1364.4	4383
2720.17	1369	4384.8
2725.73	1373.6	4388.8
2731.29	1375.2	4406.8
2736.85	1375.8	4413.4
2742.4	1376.2	4412.6
2747.95	1379.6	4428.4
2753.49	1384.6	4449.8
2759.03	1385.8	4465.8
2764.57	1389.6	4472.4
2770.1	1390.6	4476.6
2775.63	1392	4483.2
2781.16	1398.2	4486.6
2786.68	1396	4504.2
2792.2	1393	4510
2797.71	1401.4	4519.8
2803.22	1404.4	4534.8
2808.73	1407.4	4545.6
2814.23	1413.6	4552
2819.73	1414.2	4554.6
2825.22	1416.2	4547
2830.71	1409.6	4540.2
2832.3	1403	4538.4
2833.88	1404.4	4543.2
2835.46	1402.2	4542.8
2837.05	1398.8	4535.8
2838.63	1398.6	4547.4
2840.21	1406.8	4560.6
2841.79	1406.2	4569.8
2843.38	1403.6	4569.6
2844.96	1405.8	4560.8
2846.54	1408.2	4552.4
2848.12	1411.8	4556.8
2849.7	1410.8	4576.2
2851.28	1410.4	4596.8
2852.86	1408.6	4602.2
2857.05	1408.6	4607.2
2861.23	1419	4619.8
2865.41	1426	4624.6
2869.59	1423	4640
2873.77	1426.2	4651
2877.94	1429.2	4653.2
2882.12	1435.8	4675.8
2886.29	1442.6	4696.6
2890.46	1443.4	4692.6
2894.62	1448.2	4686.6
2898.79	1455.6	4704.6
2902.95	1455.6	4724.2
2907.11	1451.2	4717.6
2911.27	1454.8	4731
2915.42	1455.4	4753.6
2919.57	1453.6	4759.8
2923.72	1461.4	4778.6
2928.59	1469.6	4789.2
2933.46	1468.6	4780.6
2938.32	1467.8	4792.6
2942.41	1462.4	4815.4
2946.5	1459.6	4815.6
2950.59	1453.4	4819.4
2954.67	1448.2	4815.6
2958.75	1460	4804
2962.83	1461.6	4817.4
2966.9	1458.6	4827
2970.98	1455.4	4808.4
2975.05	1451.4	4801.4
2979.12	1459.2	4817.8
2983.19	1461.4	4831.8
2987.25	1454.2	4821
2991.32	1444.2	4814.6
2995.38	1435.8	4829.8
2999.44	1434.8	4826.4
3003.5	1435.4	4822.6
3007.55	1437.6	4849.6
3011.61	1443	4872.2
3015.66	1440.4	4869
3019.71	1429.6	4864
3023.75	1429.6	4873.2
3027.8	1432.6	4883.4
3031.84	1437.6	4910.8
3035.88	1441.8	4929.2
3039.92	1438.6	4930.8
3043.96	1440	4937.2
3047.99	1449.2	4953.6
3052.03	1456.2	4971.2
3056.06	1454.8	4981.6
3060.09	1450.6	4998.6
3064.11	1444	4995.2
3068.14	1448.8	4993
3072.16	1447.4	4992.8
3076.18	1435.8	4982.2
3080.2	1438.4	4978.4
3084.21	1440	4982.2
3088.23	1434.6	4987.2
3092.24	1428.4	4994.4
3096.25	1427.4	4992.6
3100.26	1423.4	4979.4
3104.26	1421.2	4975.6
3108.27	1418.8	4975.6
3112.27	1412.4	4976.8
3116.27	1413.2	4986.2
3120.27	1412.6	4984
3124.26	1405	4983.6
3128.26	1406.2	4984.6
3132.25	1406.8	4980
3136.24	1405.2	4963.6
3140.23	1402.8	4958.2
3144.21	1396.6	4976
3148.19	1410.8	4985.4
3152.18	1414.2	4990.8
3156.16	1403	5004
3160.13	1408.4	5011.6
3164.11	1410	5015.2
3168.08	1403.8	5039
3172.05	1404.2	5053.6
3176.02	1411.4	5061.4
3179.99	1408.4	5079.4
3183.96	1402.8	5087
3187.92	1402.6	5084.4
3191.88	1409	5085.2
3195.84	1410.6	5096.6
3199.8	1405.4	5105.4
3203.75	1401.4	5117.4
3207.71	1401	5119
3211.66	1405.2	5121.4
3215.61	1403.6	5132.4
3219.55	1396.4	5137
3223.5	1391.2	5131.6
3227.44	1385.8	5129.8
3231.38	1388	5140.8
3235.32	1388.2	5135.4
3239.26	1383.2	5136
3243.2	1382.6	5147.4
3247.13	1376.4	5147
3251.06	1374.4	5146.8
3254.99	1378.2	5147
3258.92	1376.6	5149.4
3262.84	1369	5162.2
3266.77	1369	5161.6
3270.69	1365.8	5150.4
3274.61	1362.6	5145
3278.52	1363	5164.6
3282.44	1357.4	5190.4
3286.35	1357.6	5198.6
3290.26	1363.6	5207.2
3294.17	1362.4	5211.2
3298.08	1364.8	5209.6
3301.99	1366.8	5217.4
3305.89	1367	5227.2
3309.79	1368.4	5239.6
3313.69	1367.6	5249.8
3317.59	1370.6	5266.4
3321.49	1367.4	5271.4
3325.38	1365	5269.2
3329.27	1367.8	5278.8
3333.16	1364.6	5282.8
3337.05	1371.2	5286.4
3340.94	1372.8	5291.6
3344.82	1368.4	5301.6
3348.7	1378	5316.8
3352.58	1376.4	5328.4
3356.46	1371.6	5323.2
3360.34	1371.4	5320.4
3364.21	1369.2	5327.2
3368.08	1371.4	5328.2
3371.95	1371	5331.4
3375.82	1370	5329
3379.69	1360	5316.6
3383.55	1355.4	5320
3387.42	1362.8	5331.8
3391.28	1364.2	5343
3395.14	1369.4	5364.8
3398.99	1368.8	5372.8
3402.85	1361.4	5371
3406.7	1367.8	5368.2
3410.55	1363	5359.2
3414.4	1356.2	5355
3418.25	1366.8	5356.8
3422.09	1367.2	5372.4
3425.94	1359	5373.4
3429.78	1363.8	5371.6
3433.62	1372	5387.8
3437.46	1364	5388.8
3441.29	1358	5388
3445.13	1359.2	5380.2
3448.96	1357.8	5372.6
3452.79	1360.4	5383.4
3456.61	1359.2	5384
3460.44	1356.2	5377.6
3464.27	1357.4	5373.2
3468.09	1358	5368.6
3471.91	1357.4	5374
3475.73	1351	5384.4
3479.54	1346.8	5384.8
3483.36	1351.4	5379.8
3487.17	1359.2	5380.6
3490.98	1361.2	5386.8
3494.79	1355.8	5414.8
3498.6	1349.6	5416
3502.4	1358.6	5408
3506.21	1361.8	5436.6
3510.01	1359.8	5462.6
3513.81	1362	5458.2
3517.61	1368	5460.4
3521.4	1372.6	5479.6
3525.19	1372.4	5484.4
3528.99	1374.2	5486.2
3532.78	1368	5494.6
3536.57	1369	5491
3540.35	1372.6	5490.4
3544.14	1375.4	5507
3547.92	1381.6	5508.4
3551.7	1378.2	5498.8
3555.48	1367.8	5489.8
3559.26	1365.6	5482.6
3563.03	1367.4	5484.6
3566.8	1366.4	5501.8
3570.58	1363.6	5502.8
3574.34	1362.4	5485.6
3578.11	1361.4	5492
3581.88	1362.8	5493.8
3585.64	1360	5494.6
3589.4	1353.2	5501.6
3593.16	1356.8	5502.4
3596.92	1358.6	5505
3600.68	1359.6	5499.6
3604.43	1361.4	5496
3608.19	1357.4	5498.2
3611.94	1353.8	5504.8
3615.69	1355.2	5520.8
3619.43	1355.4	5535.8
3623.18	1356	5527
3626.92	1351.6	5521.6
3630.66	1348.6	5529
3634.4	1352	5524.6
3638.14	1357.2	5525.2
3641.88	1355.6	5531.8
3645.61	1348.2	5535.6
3649.35	1352.6	5538.8
3653.08	1358.6	5547
3656.8	1354.8	5557.8
3660.53	1354.8	5567.8
3664.26	1353.4	5570.6
3667.98	1352.6	5579.4
3671.7	1359	5582.8
3675.42	1355.2	5569.6
3679.14	1351.8	5585.6
3682.86	1351	5597.6
3686.57	1356.8	5589.4
3690.28	1370.2	5595.4
3693.99	1369.2	5610.6
3697.7	1361	5603.4
3701.41	1357	5598.4
3705.11	1351.4	5607.8
3708.82	1347.6	5626.8
3712.52	1358	5638.4
3716.22	1365	5632.8
3719.91	1362.6	5633.8
3723.61	1363.6	5644.4
3727.3	1356.2	5659.2
3731	1351.2	5656.8
3734.69	1354	5660
3738.38	1360.2	5663.8
3742.06	1361.6	5664.6
3745.75	1354.4	5654.8
3749.43	1345.6	5641
3753.11	1344	5649.2
3756.79	1348.6	5670.6
3760.47	1352.2	5668.2
3764.15	1353.4	5652.6
3767.82	1351.8	5656.2
3771.49	1350.2	5654.4
3775.16	1353.6	5656.8
3778.83	1354.4	5662.2
3782.5	1352.8	5671
3786.17	1351.2	5683.6
3789.83	1348.2	5676
3793.49	1350.8	5673
3797.15	1345.6	5676.8
3800.81	1342	5684.6
3804.47	1346.4	5710.4
3808.12	1348.8	5714.6
3811.77	1352.4	5720.8
3815.42	1348	5737.6
3819.07	1347.4	5732.6
3822.72	1350.4	5729.6
3826.37	1353.4	5742.8
3830.01	1353.6	5754
3833.65	1350.2	5741.8
3837.11	1347	5739.6
3840.56	1344.4	5767.4
3844.01	1353.4	5776.4
3847.46	1357.6	5770.2
3850.91	1359.6	5771.4
3854.36	1357.6	5775.8
3857.8	1348.8	5775
3861.24	1346.8	5768
3864.68	1341.2	5763.4
3868.12	1340.4	5763.2
3871.56	1338.6	5770.2
3875	1338.8	5780.6
3878.44	1341	5792.4
3881.87	1339.8	5799.6
3885.3	1344	5800.4
3888.73	1348.6	5791.4
3892.16	1346.8	5791
3895.59	1349.4	5791.6
3899.01	1351.2	5807.6
3902.44	1344.6	5812.4
3905.86	1346.2	5791.6
3909.28	1342.6	5801.2
3912.7	1337	5810.4
3916.12	1340.6	5803.2
3919.54	1334.2	5797.4
3922.95	1332.6	5815.8
3926.36	1338.6	5824.6
3929.78	1338.8	5812.2
3933.19	1341.2	5825.4
3936.59	1336.4	5837.6
3940	1337	5828.4
3943.41	1341	5830.2
3946.81	1336.6	5837.4
3950.21	1331.6	5838.2
3953.61	1326.2	5825.2
3957.01	1326.6	5826.2
3960.41	1331.6	5839.6
3963.81	1333	5818.2
3967.2	1321.6	5802.2
3970.6	1317.2	5786
3973.99	1318.4	5746.8
3977.38	1308.2	5742
3980.76	1301	5728.4
3984.15	1300.4	5702
3987.54	1295.8	5692.6
3990.92	1288.8	5680.4
3994.3	1287.2	5673.6
3997.68	1281.6	5669.2
4001.06	1276.8	5660.2
4004.44	1282	5643.2
4007.82	1279.8	5638.8
4011.19	1277.6	5635.8
4014.56	1277.2	5634.8
4017.93	1273.2	5637
4021.3	1277.8	5623.6
4024.67	1281.4	5613.4
4028.04	1278.2	5610.2
4031.4	1272.2	5618
4034.77	1268.2	5619.8
4038.13	1266.8	5620
4041.49	1265.8	5610
4044.85	1266	5594.2
4048.21	1266.2	5600.6
4051.56	1266	5600.8
4054.92	1262.8	5598.6
4058.27	1263	5594.8
4061.62	1264.2	5584.4
4064.97	1259	5579.6
4068.32	1256	5577.8
4071.67	1260.4	5576.6
4075.01	1258.4	5577.6
4078.36	1250.8	5564.8
4081.7	1250.4	5559
4085.04	1248.4	5563.4
4088.38	1251.8	5563.8
4091.72	1253.4	5578.2
4095.05	1246.4	5582.2
4098.39	1250.2	5583.6
4101.72	1251.4	5588.6
4105.05	1249	5594.2
4108.38	1254.6	5601.4
4111.71	1251.8	5600.8
4115.04	1247.4	5599.8
4118.37	1247.8	5601.6
4121.69	1249.2	5602
4125.01	1241.6	5594
4128.33	1244	5577.2
4131.65	1244.6	5567.6
4134.97	1238.4	5556.2
4138.29	1241.2	5542
4141.6	1235.6	5535.4
4144.92	1230.6	5526
4148.23	1228.4	5503.2
4151.54	1224.6	5485.6
4154.85	1215.4	5473
4158.16	1206	5429.2
4161.46	1193	5353.8
4164.77	1172.6	5260
4168.07	1148	5155
4171.37	1107.8	5014
4174.67	1069.8	4860.4
4177.97	1028.4	4700.4
4181.27	977.4	4530.6
4184.56	930.4	4353
4187.86	880.4	4180.4
4191.15	832.4	4016.2
4194.44	795	3838.8
4197.73	758.6	3700.8
4201.02	728.6	3590.6
4204.31	701.8	3484.2
4207.59	686.4	3395
4210.88	676	3325.4
4214.16	662.4	3275.8
4217.44	658.6	3241.6
4220.72	655.6	3220.4
4224	649.2	3205.2
4227.27	645.6	3197
4230.55	647.2	3183.4
4233.82	639.8	3165.6
4237.1	641	3161.2
4240.37	646.4	3164.2
4243.64	640.8	3155.2
4246.9	639	3143.2
4250.17	638.2	3142.6
4253.43	639.6	3133.4
4256.7	631.6	3131.4
4259.96	627.2	3133.6
4263.22	634	3125.4
4266.48	632	3123.8
4269.74	634	3124.2
4272.99	637.8	3122.2
4276.25	633.4	3117.6
4279.5	628.4	3110
4282.75	625.8	3108.6
4286	628.4	3109
4289.25	631.8	3104.2
4292.5	628.6	3102.4
4295.74	627.4	3098
4298.99	626.8	3094.4
4302.23	622.8	3087.8
4305.47	625.2	3083
4308.71	625.6	3075
4311.95	619.4	3073.8
4315.19	615	3067.2
4318.42	613.6	3049.2
4321.66	613.2	3040
4324.89	615.2	3041.8
4328.12	616	3032
4331.35	610.2	3011
4334.58	605.6	3002.2
4337.81	606.4	2993.4
4341.03	608	2994.6
4344.26	603.8	2996.8
4347.48	600.8	2992
4350.7	598.2	2995.4
4353.92	600.2	2995.8
4357.14	599.2	3002.2
4360.36	597.8	3005.4
4363.57	603.8	3007.4
4366.78	608.4	3015.4
4370	610	3023.8
4373.21	608.2	3029
4376.42	604.6	3024.8
4379.63	603.4	3022.2
4382.83	606.6	3019.4
4386.04	600.8	3006.4
4389.24	598.8	2981
4392.45	595.2	2965.4
4395.65	588.4	2956.8
4398.85	587.2	2938
4402.05	583.2	2906.2
4405.24	578.8	2877.8
4408.44	567.4	2861
4411.63	563.4	2842.2
4414.82	568	2826
4418.02	566.4	2813.2
4421.21	560	2795.6
4424.39	553.8	2798
4427.58	556.8	2805.8
4430.77	553.8	2798.4
4433.95	552.4	2798.6
4437.13	557.4	2805.4
4440.32	562	2808.8
4443.5	566.4	2821
4446.67	568	2847.6
4449.85	570.6	2860.6
4453.03	575.2	2866.8
4456.2	574.6	2879.2
4459.37	575.2	2894.6
4462.55	579.6	2924.8
4465.72	584.2	2948.6
4468.88	585	2957.8
4472.05	584.6	2964.6
4475.22	587.2	2966.6
4478.38	592.2	2963.6
4481.55	593.2	2952.2
4484.71	590.2	2946.8
4487.87	590	2944.6
4491.03	584.8	2926.4
4494.18	578.8	2901.2
4497.34	575	2882.8
4500.49	569.2	2869.6
4503.65	564.2	2851.8
4506.8	559.4	2837.6
4509.95	557.2	2828.2
4513.1	552.6	2811.8
4516.25	551.8	2793.4
4519.39	551	2766.8
4522.54	542.6	2743.6
4525.68	536.8	2741.8
4528.83	537.6	2738.2
4531.97	539.8	2717.2
4535.11	534.6	2705.6
4538.24	531	2699.4
4541.38	530.4	2678
4544.52	526.8	2653.8
4547.65	523.4	2646.6
4550.78	519.6	2640.2
4553.91	514.2	2633.2
4557.04	515.2	2628.2
4560.17	516.8	2611.8
4563.3	512.2	2596.2
4566.43	508.2	2579.8
4569.55	503.8	2566
4572.67	501.8	2567.6
4575.79	503.2	2576.4
4578.91	507	2588
4582.03	509.8	2585.6
4585.15	506.8	2581.2
4588.27	507	2584.8
4591.38	508	2579.8
4594.5	508.4	2580
4597.61	506.6	2572.2
4600.72	502.8	2544
4603.83	490.6	2510
4606.94	476	2465
4610.04	463.4	2414.8
4613.15	452.4	2363.6
4616.25	445.4	2307.2
4619.35	433.2	2240.6
4622.45	422.4	2176.2
4625.55	408.8	2111.6
4628.65	396.4	2054.2
4631.75	387.4	2003.2
4634.85	377.2	1960
4637.94	371.6	1920.6
4641.03	365.4	1892.2
4644.13	179.8	944.6
4647.22	-1.8	1.4
4650.3	-1.6	0
4653.39	-2.2	0.2

## Sheet: XRD
2-Theta(deg)	Intensity (cps)
7	173
7.02	150.74
7.04	149
7.06	148
7.08	151
7.1	149
7.12	154
7.14	150
7.16	143
7.18	134
7.2	137
7.22	147
7.24	137
7.26	138
7.28	151
7.3	148
7.32	133
7.34	128
7.36	130
7.38	131
7.4	138
7.42	144
7.44	148
7.46	143
7.48	129
7.5	140
7.52	134
7.54	119
7.56	137
7.58	145
7.6	159
7.62	179
7.64	165
7.66	145
7.68	131
7.7	116
7.72	132
7.74	161
7.76	161
7.78	142
7.8	118
7.82	104
7.84	111
7.86	130
7.88	144
7.9	139
7.92	129
7.94	124
7.96	114
7.98	126
8	156
8.02	163
8.04	148
8.06	136
8.08	132
8.1	139
8.12	155
8.14	161
8.16	166
8.18	159
8.2	138
8.22	149
8.24	155
8.26	134
8.28	136
8.3	150
8.32	158
8.34	161
8.36	149
8.38	150
8.4	150
8.42	138
8.44	147
8.46	158
8.48	159
8.5	153
8.52	150
8.54	154
8.56	158
8.58	141
8.6	130
8.62	153
8.64	152
8.66	137
8.68	139
8.7	131
8.72	122
8.74	135
8.76	138
8.78	133
8.8	146
8.82	163
8.84	167
8.86	153
8.88	140
8.9	132
8.92	136
8.94	144
8.96	141
8.98	152
9	150
9.02	134
9.04	131
9.06	124
9.08	143
9.1	166
9.12	144
9.14	127
9.16	144
9.18	150
9.2	130
9.22	130
9.24	149
9.26	144
9.28	126
9.3	113
9.32	115
9.34	135
9.36	134
9.38	121
9.4	129
9.42	151
9.44	158
9.46	146
9.48	137
9.5	141
9.52	163
9.54	172
9.56	143
9.58	125
9.6	136
9.62	130
9.64	125
9.66	143
9.68	162
9.7	151
9.72	132
9.74	141
9.76	141
9.78	131
9.8	127
9.82	110
9.84	114
9.86	152
9.88	164
9.9	162
9.92	156
9.94	138
9.96	142
9.98	145
10	138
10.02	138
10.04	139
10.06	148
10.08	142
10.1	122
10.12	136
10.14	158
10.16	154
10.18	129
10.2	116
10.22	136
10.24	144
10.26	140
10.28	148
10.3	154
10.32	145
10.34	132
10.36	148
10.38	158
10.4	143
10.42	133
10.44	133
10.46	152
10.48	164
10.5	162
10.52	149
10.54	124
10.56	126
10.58	152
10.6	147
10.62	132
10.64	129
10.66	122
10.68	126
10.7	136
10.72	142
10.74	137
10.76	135
10.78	135
10.8	135
10.82	150
10.84	148
10.86	134
10.88	144
10.9	151
10.92	145
10.94	145
10.96	153
10.98	152
11	156
11.02	167
11.04	158
11.06	139
11.08	129
11.1	128
11.12	132
11.14	138
11.16	142
11.18	144
11.2	144
11.22	149
11.24	160
11.26	154
11.28	133
11.3	127
11.32	147
11.34	158
11.36	137
11.38	133
11.4	145
11.42	146
11.44	144
11.46	148
11.48	145
11.5	137
11.52	142
11.54	136
11.56	121
11.58	135
11.6	158
11.62	166
11.64	157
11.66	151
11.68	159
11.7	146
11.72	127
11.74	131
11.76	138
11.78	133
11.8	137
11.82	152
11.84	156
11.86	148
11.88	141
11.9	143
11.92	146
11.94	148
11.96	154
11.98	146
12	135
12.02	131
12.04	129
12.06	140
12.08	151
12.1	152
12.12	139
12.14	133
12.16	143
12.18	143
12.2	132
12.22	131
12.24	147
12.26	142
12.28	118
12.3	125
12.32	136
12.34	136
12.36	137
12.38	131
12.4	126
12.42	138
12.44	155
12.46	140
12.48	115
12.5	120
12.52	137
12.54	137
12.56	120
12.58	113
12.6	125
12.62	146
12.64	154
12.66	146
12.68	145
12.7	143
12.72	137
12.74	134
12.76	133
12.78	131
12.8	131
12.82	129
12.84	128
12.86	130
12.88	129
12.9	136
12.92	147
12.94	141
12.96	132
12.98	138
13	143
13.02	126
13.04	119
13.06	139
13.08	149
13.1	144
13.12	147
13.14	156
13.16	148
13.18	137
13.2	143
13.22	146
13.24	138
13.26	137
13.28	120
13.3	114
13.32	140
13.34	147
13.36	146
13.38	150
13.4	135
13.42	129
13.44	141
13.46	144
13.48	147
13.5	150
13.52	126
13.54	107
13.56	118
13.58	132
13.6	142
13.62	146
13.64	133
13.66	125
13.68	131
13.7	138
13.72	145
13.74	138
13.76	133
13.78	135
13.8	121
13.82	115
13.84	125
13.86	132
13.88	139
13.9	134
13.92	133
13.94	141
13.96	124
13.98	107
14	118
14.02	134
14.04	128
14.06	123
14.08	135
14.1	129
14.12	111
14.14	110
14.16	119
14.18	145
14.2	156
14.22	128
14.24	114
14.26	128
14.28	128
14.3	124
14.32	144
14.34	148
14.36	129
14.38	124
14.4	137
14.42	146
14.44	142
14.46	139
14.48	123
14.5	115
14.52	130
14.54	127
14.56	117
14.58	118
14.6	110
14.62	105
14.64	120
14.66	142
14.68	148
14.7	121
14.72	113
14.74	126
14.76	124
14.78	124
14.8	116
14.82	122
14.84	137
14.86	126
14.88	121
14.9	119
14.92	100
14.94	104
14.96	125
14.98	119
15	116
15.02	131
15.04	132
15.06	126
15.08	129
15.1	136
15.12	128
15.14	114
15.16	112
15.18	109
15.2	115
15.22	118
15.24	104
15.26	106
15.28	115
15.3	116
15.32	123
15.34	123
15.36	107
15.38	108
15.4	132
15.42	139
15.44	132
15.46	125
15.48	119
15.5	128
15.52	143
15.54	141
15.56	136
15.58	123
15.6	102
15.62	107
15.64	119
15.66	121
15.68	124
15.7	120
15.72	121
15.74	120
15.76	110
15.78	116
15.8	126
15.82	118
15.84	115
15.86	114
15.88	117
15.9	115
15.92	111
15.94	110
15.96	108
15.98	115
16	106
16.02	107
16.04	128
16.06	129
16.08	119
16.1	114
16.12	110
16.14	106
16.16	113
16.18	136
16.2	144
16.22	126
16.24	103
16.26	97
16.28	101
16.3	108
16.32	111
16.34	108
16.36	106
16.38	96
16.4	103
16.42	118
16.44	111
16.46	108
16.48	118
16.5	125
16.52	120
16.54	117
16.56	122
16.58	121
16.6	118
16.62	111
16.64	102
16.66	119
16.68	141
16.7	132
16.72	133
16.74	143
16.76	130
16.78	124
16.8	122
16.82	111
16.84	117
16.86	126
16.88	123
16.9	120
16.92	110
16.94	115
16.96	136
16.98	138
17	130
17.02	131
17.04	122
17.06	116
17.08	128
17.1	132
17.12	122
17.14	108
17.16	105
17.18	120
17.2	130
17.22	122
17.24	128
17.26	131
17.28	114
17.3	112
17.32	123
17.34	130
17.36	123
17.38	115
17.4	115
17.42	119
17.44	127
17.46	120
17.48	113
17.5	121
17.52	119
17.54	121
17.56	146
17.58	149
17.6	127
17.62	132
17.64	144
17.66	136
17.68	123
17.7	112
17.72	115
17.74	123
17.76	126
17.78	131
17.8	130
17.82	131
17.84	140
17.86	141
17.88	118
17.9	107
17.92	122
17.94	128
17.96	128
17.98	131
18	133
18.02	131
18.04	134
18.06	140
18.08	124
18.1	109
18.12	119
18.14	125
18.16	124
18.18	124
18.2	123
18.22	126
18.24	130
18.26	117
18.28	90
18.3	102
18.32	133
18.34	127
18.36	109
18.38	123
18.4	139
18.42	140
18.44	159
18.46	159
18.48	129
18.5	128
18.52	150
18.54	147
18.56	130
18.58	128
18.6	138
18.62	137
18.64	124
18.66	125
18.68	138
18.7	132
18.72	123
18.74	143
18.76	140
18.78	126
18.8	134
18.82	136
18.84	132
18.86	130
18.88	117
18.9	115
18.92	128
18.94	127
18.96	119
18.98	126
19	148
19.02	155
19.04	137
19.06	133
19.08	145
19.1	135
19.12	129
19.14	140
19.16	124
19.18	110
19.2	136
19.22	147
19.24	141
19.26	137
19.28	130
19.3	150
19.32	154
19.34	127
19.36	135
19.38	159
19.4	149
19.42	144
19.44	148
19.46	136
19.48	128
19.5	129
19.52	143
19.54	138
19.56	120
19.58	129
19.6	139
19.62	145
19.64	143
19.66	125
19.68	135
19.7	148
19.72	160
19.74	157
19.76	122
19.78	120
19.8	143
19.82	144
19.84	132
19.86	122
19.88	128
19.9	157
19.92	176
19.94	184
19.96	166
19.98	144
20	149
20.02	142
20.04	127
20.06	131
20.08	151
20.1	163
20.12	162
20.14	167
20.16	159
20.18	151
20.2	161
20.22	149
20.24	145
20.26	150
20.28	136
20.3	143
20.32	140
20.34	113
20.36	149
20.38	179
20.4	149
20.42	128
20.44	129
20.46	143
20.48	146
20.5	149
20.52	149
20.54	143
20.56	151
20.58	152
20.6	134
20.62	143
20.64	168
20.66	164
20.68	169
20.7	164
20.72	138
20.74	148
20.76	161
20.78	149
20.8	140
20.82	144
20.84	165
20.86	176
20.88	156
20.9	145
20.92	154
20.94	154
20.96	144
20.98	135
21	151
21.02	171
21.04	165
21.06	149
21.08	161
21.1	176
21.12	168
21.14	168
21.16	151
21.18	138
21.2	147
21.22	155
21.24	171
21.26	158
21.28	142
21.3	151
21.32	146
21.34	145
21.36	150
21.38	150
21.4	153
21.42	147
21.44	161
21.46	178
21.48	151
21.5	139
21.52	152
21.54	162
21.56	141
21.58	106
21.6	130
21.62	159
21.64	138
21.66	123
21.68	134
21.7	145
21.72	146
21.74	158
21.76	164
21.78	149
21.8	140
21.82	130
21.84	124
21.86	132
21.88	139
21.9	159
21.92	171
21.94	155
21.96	128
21.98	134
22	164
22.02	160
22.04	151
22.06	150
22.08	137
22.1	139
22.12	140
22.14	139
22.16	162
22.18	172
22.2	146
22.22	128
22.24	147
22.26	153
22.28	137
22.3	141
22.32	143
22.34	136
22.36	149
22.38	156
22.4	148
22.42	137
22.44	127
22.46	140
22.48	147
22.5	126
22.52	128
22.54	148
22.56	155
22.58	149
22.6	145
22.62	158
22.64	152
22.66	127
22.68	144
22.7	167
22.72	164
22.74	168
22.76	162
22.78	165
22.8	169
22.82	144
22.84	132
22.86	139
22.88	146
22.9	143
22.92	132
22.94	143
22.96	160
22.98	149
23	133
23.02	138
23.04	137
23.06	128
23.08	144
23.1	167
23.12	158
23.14	145
23.16	153
23.18	151
23.2	136
23.22	141
23.24	152
23.26	150
23.28	153
23.3	161
23.32	171
23.34	172
23.36	158
23.38	142
23.4	130
23.42	132
23.44	152
23.46	160
23.48	153
23.5	160
23.52	158
23.54	147
23.56	159
23.58	157
23.6	147
23.62	136
23.64	128
23.66	135
23.68	147
23.7	157
23.72	144
23.74	140
23.76	139
23.78	134
23.8	150
23.82	155
23.84	155
23.86	159
23.88	158
23.9	149
23.92	135
23.94	139
23.96	162
23.98	163
24	143
24.02	141
24.04	136
24.06	135
24.08	134
24.1	136
24.12	145
24.14	148
24.16	159
24.18	152
24.2	134
24.22	131
24.24	132
24.26	132
24.28	132
24.3	136
24.32	143
24.34	141
24.36	126
24.38	113
24.4	135
24.42	156
24.44	145
24.46	143
24.48	147
24.5	153
24.52	165
24.54	153
24.56	140
24.58	147
24.6	149
24.62	157
24.64	169
24.66	154
24.68	137
24.7	130
24.72	114
24.74	125
24.76	144
24.78	145
24.8	158
24.82	166
24.84	162
24.86	152
24.88	139
24.9	136
24.92	137
24.94	138
24.96	147
24.98	159
25	143
25.02	128
25.04	142
25.06	159
25.08	161
25.1	161
25.12	167
25.14	144
25.16	113
25.18	125
25.2	152
25.22	159
25.24	141
25.26	129
25.28	145
25.3	149
25.32	145
25.34	146
25.36	147
25.38	142
25.4	134
25.42	143
25.44	157
25.46	162
25.48	156
25.5	146
25.52	135
25.54	125
25.56	134
25.58	154
25.6	149
25.62	139
25.64	147
25.66	157
25.68	156
25.7	154
25.72	156
25.74	146
25.76	138
25.78	141
25.8	140
25.82	151
25.84	165
25.86	175
25.88	178
25.9	155
25.92	144
25.94	150
25.96	134
25.98	131
26	151
26.02	148
26.04	143
26.06	149
26.08	144
26.1	150
26.12	156
26.14	149
26.16	153
26.18	149
26.2	146
26.22	138
26.24	126
26.26	139
26.28	153
26.3	160
26.32	158
26.34	137
26.36	122
26.38	121
26.4	129
26.42	135
26.44	136
26.46	160
26.48	182
26.5	171
26.52	147
26.54	142
26.56	163
26.58	175
26.6	170
26.62	158
26.64	153
26.66	155
26.68	137
26.7	127
26.72	142
26.74	141
26.76	138
26.78	149
26.8	147
26.82	143
26.84	161
26.86	176
26.88	164
26.9	127
26.92	117
26.94	150
26.96	158
26.98	143
27	145
27.02	148
27.04	154
27.06	156
27.08	160
27.1	168
27.12	161
27.14	154
27.16	158
27.18	150
27.2	144
27.22	161
27.24	179
27.26	170
27.28	130
27.3	125
27.32	153
27.34	154
27.36	157
27.38	162
27.4	161
27.42	150
27.44	133
27.46	158
27.48	195
27.5	184
27.52	147
27.54	139
27.56	156
27.58	157
27.6	153
27.62	156
27.64	153
27.66	143
27.68	137
27.7	153
27.72	166
27.74	162
27.76	166
27.78	167
27.8	170
27.82	165
27.84	147
27.86	142
27.88	136
27.9	136
27.92	151
27.94	166
27.96	174
27.98	146
28	117
28.02	127
28.04	143
28.06	150
28.08	151
28.1	131
28.12	116
28.14	136
28.16	145
28.18	130
28.2	121
28.22	132
28.24	143
28.26	139
28.28	135
28.3	130
28.32	138
28.34	161
28.36	162
28.38	144
28.4	130
28.42	126
28.44	136
28.46	154
28.48	151
28.5	130
28.52	139
28.54	156
28.56	138
28.58	130
28.6	132
28.62	138
28.64	157
28.66	167
28.68	162
28.7	157
28.72	153
28.74	143
28.76	137
28.78	135
28.8	154
28.82	163
28.84	137
28.86	131
28.88	137
28.9	139
28.92	151
28.94	159
28.96	144
28.98	128
29	130
29.02	127
29.04	129
29.06	146
29.08	147
29.1	147
29.12	167
29.14	164
29.16	131
29.18	134
29.2	156
29.22	156
29.24	152
29.26	140
29.28	132
29.3	132
29.32	131
29.34	136
29.36	137
29.38	130
29.4	139
29.42	144
29.44	129
29.46	131
29.48	137
29.5	126
29.52	123
29.54	138
29.56	149
29.58	146
29.6	140
29.62	142
29.64	143
29.66	140
29.68	149
29.7	160
29.72	155
29.74	142
29.76	130
29.78	128
29.8	150
29.82	158
29.84	139
29.86	134
29.88	144
29.9	145
29.92	136
29.94	128
29.96	141
29.98	173
30	172
30.02	145
30.04	142
30.06	143
30.08	138
30.1	133
30.12	110
30.14	127
30.16	165
30.18	143
30.2	113
30.22	126
30.24	145
30.26	160
30.28	160
30.3	138
30.32	128
30.34	131
30.36	139
30.38	146
30.4	148
30.42	150
30.44	128
30.46	114
30.48	141
30.5	167
30.52	163
30.54	147
30.56	142
30.58	137
30.6	132
30.62	141
30.64	140
30.66	123
30.68	130
30.7	147
30.72	137
30.74	129
30.76	134
30.78	141
30.8	148
30.82	137
30.84	117
30.86	118
30.88	133
30.9	127
30.92	110
30.94	122
30.96	151
30.98	153
31	141
31.02	155
31.04	163
31.06	137
31.08	109
31.1	127
31.12	166
31.14	166
31.16	137
31.18	113
31.2	121
31.22	133
31.24	133
31.26	134
31.28	135
31.3	134
31.32	133
31.34	127
31.36	118
31.38	128
31.4	149
31.42	151
31.44	144
31.46	146
31.48	144
31.5	139
31.52	133
31.54	130
31.56	135
31.58	144
31.6	145
31.62	137
31.64	136
31.66	139
31.68	144
31.7	136
31.72	126
31.74	139
31.76	143
31.78	128
31.8	121
31.82	127
31.84	137
31.86	124
31.88	121
31.9	128
31.92	135
31.94	148
31.96	132
31.98	124
32	148
32.02	157
32.04	149
32.06	139
32.08	132
32.1	135
32.12	147
32.14	161
32.16	151
32.18	132
32.2	141
32.22	147
32.24	151
32.26	154
32.28	142
32.3	135
32.32	131
32.34	131
32.36	145
32.38	159
32.4	158
32.42	156
32.44	150
32.46	143
32.48	152
32.5	151
32.52	145
32.54	143
32.56	120
32.58	108
32.6	137
32.62	156
32.64	151
32.66	162
32.68	161
32.7	154
32.72	166
32.74	146
32.76	125
32.78	140
32.8	145
32.82	131
32.84	118
32.86	137
32.88	163
32.9	146
32.92	129
32.94	133
32.96	142
32.98	158
33	156
33.02	145
33.04	132
33.06	120
33.08	131
33.1	148
33.12	150
33.14	138
33.16	123
33.18	114
33.2	124
33.22	149
33.24	146
33.26	130
33.28	124
33.3	135
33.32	157
33.34	158
33.36	151
33.38	149
33.4	139
33.42	124
33.44	131
33.46	143
33.48	139
33.5	135
33.52	143
33.54	164
33.56	167
33.58	143
33.6	133
33.62	137
33.64	139
33.66	135
33.68	137
33.7	157
33.72	168
33.74	157
33.76	143
33.78	148
33.8	158
33.82	142
33.84	134
33.86	146
33.88	152
33.9	148
33.92	148
33.94	155
33.96	154
33.98	135
34	124
34.02	143
34.04	140
34.06	133
34.08	137
34.1	132
34.12	144
34.14	155
34.16	157
34.18	141
34.2	123
34.22	142
34.24	144
34.26	123
34.28	145
34.3	168
34.32	148
34.34	132
34.36	135
34.38	138
34.4	137
34.42	128
34.44	114
34.46	118
34.48	136
34.5	155
34.52	163
34.54	150
34.56	133
34.58	132
34.6	140
34.62	142
34.64	133
34.66	130
34.68	134
34.7	122
34.72	121
34.74	145
34.76	149
34.78	130
34.8	124
34.82	129
34.84	135
34.86	128
34.88	113
34.9	124
34.92	150
34.94	153
34.96	131
34.98	123
35	143
35.02	144
35.04	138
35.06	155
35.08	152
35.1	127
35.12	125
35.14	141
35.16	135
35.18	133
35.2	141
35.22	131
35.24	133
35.26	151
35.28	150
35.3	133
35.32	132
35.34	137
35.36	132
35.38	132
35.4	123
35.42	126
35.44	129
35.46	121
35.48	132
35.5	143
35.52	163
35.54	175
35.56	145
35.58	130
35.6	149
35.62	137
35.64	113
35.66	116
35.68	133
35.7	151
35.72	159
35.74	165
35.76	166
35.78	173
35.8	179
35.82	170
35.84	158
35.86	141
35.88	146
35.9	174
35.92	173
35.94	147
35.96	147
35.98	153
36	154
36.02	170
36.04	171
36.06	166
36.08	184
36.1	182
36.12	153
36.14	150
36.16	159
36.18	171
36.2	179
36.22	174
36.24	179
36.26	178
36.28	175
36.3	179
36.32	178
36.34	172
36.36	176
36.38	195
36.4	197
36.42	184
36.44	186
36.46	184
36.48	178
36.5	186
36.52	202
36.54	201
36.56	186
36.58	190
36.6	194
36.62	191
36.64	198
36.66	198
36.68	201
36.7	219
36.72	235
36.74	226
36.76	206
36.78	209
36.8	218
36.82	215
36.84	199
36.86	202
36.88	225
36.9	214
36.92	198
36.94	208
36.96	229
36.98	252
37	254
37.02	248
37.04	267
37.06	285
37.08	260
37.1	234
37.12	252
37.14	297
37.16	309
37.18	284
37.2	269
37.22	277
37.24	311
37.26	333
37.28	333
37.3	330
37.32	336
37.34	347
37.36	347
37.38	366
37.4	401
37.42	428
37.44	425
37.46	407
37.48	418
37.5	439
37.52	447
37.54	458
37.56	484
37.58	534
37.6	567
37.62	581
37.64	596
37.66	607
37.68	650
37.7	717
37.72	761
37.74	773
37.76	800
37.78	849
37.8	876
37.82	922
37.84	989
37.86	1011
37.88	1031
37.9	1091
37.92	1106
37.94	1094
37.96	1154
37.98	1258
38	1280
38.02	1278
38.04	1349
38.06	1389
38.08	1397
38.1	1379
38.12	1332
38.14	1347
38.16	1377
38.18	1376
38.2	1375
38.22	1354
38.24	1328
38.26	1334
38.28	1297
38.3	1218
38.32	1187
38.34	1181
38.36	1161
38.38	1093
38.4	1019
38.42	995
38.44	984
38.46	973
38.48	912
38.5	819
38.52	792
38.54	813
38.56	764
38.58	699
38.6	696
38.62	669
38.64	626
38.66	603
38.68	597
38.7	595
38.72	562
38.74	512
38.76	511
38.78	526
38.8	488
38.82	456
38.84	458
38.86	461
38.88	460
38.9	425
38.92	379
38.94	374
38.96	382
38.98	366
39	341
39.02	350
39.04	370
39.06	340
39.08	318
39.1	347
39.12	347
39.14	317
39.16	306
39.18	295
39.2	284
39.22	293
39.24	294
39.26	285
39.28	289
39.3	290
39.32	280
39.34	278
39.36	285
39.38	270
39.4	237
39.42	240
39.44	265
39.46	255
39.48	238
39.5	244
39.52	232
39.54	212
39.56	225
39.58	255
39.6	261
39.62	247
39.64	231
39.66	230
39.68	236
39.7	222
39.72	221
39.74	217
39.76	202
39.78	199
39.8	199
39.82	213
39.84	213
39.86	201
39.88	201
39.9	201
39.92	211
39.94	220
39.96	214
39.98	206
40	202
40.02	211
40.04	203
40.06	171
40.08	178
40.1	202
40.12	187
40.14	171
40.16	194
40.18	214
40.2	205
40.22	193
40.24	192
40.26	179
40.28	154
40.3	165
40.32	185
40.34	171
40.36	171
40.38	182
40.4	177
40.42	168
40.44	169
40.46	206
40.48	218
40.5	186
40.52	182
40.54	179
40.56	169
40.58	174
40.6	174
40.62	169
40.64	161
40.66	170
40.68	183
40.7	178
40.72	178
40.74	178
40.76	172
40.78	177
40.8	188
40.82	181
40.84	166
40.86	166
40.88	174
40.9	175
40.92	164
40.94	170
40.96	186
40.98	185
41	177
41.02	167
41.04	164
41.06	170
41.08	169
41.1	157
41.12	148
41.14	159
41.16	167
41.18	161
41.2	155
41.22	150
41.24	155
41.26	173
41.28	180
41.3	181
41.32	192
41.34	182
41.36	163
41.38	159
41.4	180
41.42	196
41.44	174
41.46	167
41.48	193
41.5	202
41.52	201
41.54	196
41.56	175
41.58	167
41.6	165
41.62	152
41.64	153
41.66	167
41.68	182
41.7	196
41.72	191
41.74	185
41.76	182
41.78	173
41.8	173
41.82	192
41.84	195
41.86	177
41.88	178
41.9	195
41.92	197
41.94	183
41.96	184
41.98	197
42	188
42.02	168
42.04	170
42.06	175
42.08	180
42.1	192
42.12	191
42.14	193
42.16	197
42.18	181
42.2	175
42.22	191
42.24	190
42.26	176
42.28	176
42.3	171
42.32	173
42.34	190
42.36	192
42.38	178
42.4	169
42.42	175
42.44	190
42.46	198
42.48	191
42.5	187
42.52	192
42.54	198
42.56	204
42.58	196
42.6	178
42.62	177
42.64	203
42.66	206
42.68	178
42.7	158
42.72	162
42.74	191
42.76	209
42.78	205
42.8	215
42.82	238
42.84	218
42.86	198
42.88	223
42.9	225
42.92	207
42.94	213
42.96	223
42.98	233
43	249
43.02	250
43.04	229
43.06	223
43.08	235
43.1	222
43.12	225
43.14	250
43.16	246
43.18	230
43.2	229
43.22	247
43.24	269
43.26	257
43.28	234
43.3	240
43.32	255
43.34	256
43.36	263
43.38	278
43.4	280
43.42	276
43.44	271
43.46	255
43.48	253
43.5	270
43.52	269
43.54	251
43.56	271
43.58	299
43.6	290
43.62	285
43.64	294
43.66	308
43.68	326
43.7	316
43.72	308
43.74	316
43.76	302
43.78	315
43.8	346
43.82	356
43.84	354
43.86	353
43.88	360
43.9	336
43.92	327
43.94	345
43.96	351
43.98	364
44	371
44.02	364
44.04	372
44.06	379
44.08	369
44.1	368
44.12	382
44.14	404
44.16	406
44.18	387
44.2	397
44.22	404
44.24	388
44.26	393
44.28	386
44.3	364
44.32	375
44.34	386
44.36	388
44.38	397
44.4	382
44.42	365
44.44	374
44.46	390
44.48	389
44.5	374
44.52	359
44.54	351
44.56	357
44.58	333
44.6	311
44.62	321
44.64	313
44.66	306
44.68	302
44.7	314
44.72	320
44.74	296
44.76	297
44.78	305
44.8	302
44.82	296
44.84	281
44.86	265
44.88	262
44.9	274
44.92	270
44.94	259
44.96	270
44.98	266
45	240
45.02	233
45.04	239
45.06	234
45.08	226
45.1	222
45.12	217
45.14	209
45.16	213
45.18	222
45.2	230
45.22	234
45.24	227
45.26	215
45.28	197
45.3	201
45.32	225
45.34	219
45.36	184
45.38	181
45.4	187
45.42	176
45.44	191
45.46	202
45.48	199
45.5	196
45.52	193
45.54	203
45.56	196
45.58	179
45.6	166
45.62	159
45.64	179
45.66	201
45.68	184
45.7	162
45.72	164
45.74	166
45.76	164
45.78	170
45.8	181
45.82	182
45.84	181
45.86	182
45.88	175
45.9	174
45.92	172
45.94	153
45.96	142
45.98	147
46	149
46.02	152
46.04	161
46.06	169
46.08	159
46.1	155
46.12	162
46.14	145
46.16	151
46.18	174
46.2	164
46.22	160
46.24	176
46.26	167
46.28	150
46.3	154
46.32	161
46.34	156
46.36	143
46.38	148
46.4	152
46.42	142
46.44	145
46.46	140
46.48	144
46.5	162
46.52	153
46.54	143
46.56	142
46.58	135
46.6	131
46.62	137
46.64	149
46.66	141
46.68	128
46.7	130
46.72	139
46.74	146
46.76	139
46.78	133
46.8	130
46.82	135
46.84	146
46.86	138
46.88	139
46.9	151
46.92	148
46.94	135
46.96	132
[truncated: 1,652 more rows]

## Sheet: TPC, TFC
	Plant extract	Pf-AgNPs
Total Phenol Content (mg GAE/g extract)	19.1	15.11
	19.6	15.2
	20.11	15.9
Mean	19.6033	15.4033
SD	0.505008	0.432474
	Plant extract	Pf-AgNPs
Total Flavonoid Content (mg QE/g extract)	5.4	4.3
	5.2	4.45
	5.61	4.15
Mean	5.40333	4.3
SD	0.20502	0.15

## Sheet: DPPH, FRAP
	DPPH radical inhibitation (%)									FRAP ( µg FeSO4/mg‎ sample)
consentration	Pf-AgNPs	P. frutescens ‎extract	Ascorbic acid					consentration	Pf-AgNPs	P. frutescens ‎extract
0.1	16.44	14.1	20.76					0.1	210.43	195.97
0.2	27.72	23.87	31.98					0.2	243.77	216.21
0.4	42.12	36.27	48.32					0.4	278.76	244.67
0.6	58.67	49.33	67.18					0.6	294.95	278.43
0.8	67.97	61.21	85.15					0.8	323.46	292.83
1	82.54	78.44	93.27					1	352.12	321.45
	Pf-AgNPs	P. frutescens ‎extract	Ascorbic acid
IC50‎ values (mg/mL)	0.52	0.62	0.45
SD	0.06	0.09	0.03

## Sheet: MTT Data
Control (untreated sample) average absorption at 570 nm				1
Sample ID	T1	extract
Concentration (µg/mL)	37.5		75		150		300		600
absorption at 570 nm	0.869	0.858	0.731	0.799	0.667	0.661	0.545	0.573	0.463	0.472
Viability (%)	86.9	85.8	73.1	79.9	66.7	66.1	54.5	57.3	46.3	47.2
Average Viability (%)	86.35		76.5		66.4		55.9		46.75
Standard Deviation (±)	0.777817		4.80833		0.424264		1.9799		0.636396
					IC50	467.415	µg/mL
					a	-14.4
					b	138.52
Control (untreated sample) average absorption at 570 nm				1
Sample ID	N1	AgNPs
Concentration (µg/mL)	37.5		75		150		300		600
absorption at 570 nm	0.878	0.86	0.766	0.653	0.604	0.59	0.542	0.515	0.435	0.428
Viability (%)	87.8	86	76.6	65.3	60.4	59	54.2	51.5	43.5	42.8
Average Viability (%)	86.9		70.95		59.7		52.85		43.15
Standard Deviation (±)	1.27279		7.99031		0.989949		1.90919		0.494975
					IC50	346.197	µg/mL
					a	-15.23
					b	139.05
